# Supplementary material for: Maternal–Infant Factors in Relation to Extracellular Vesicle and Particle miRNA in Prenatal Plasma and in Postpartum Human Milk
Source: Int J Mol Sci. 2024 Jan 26;25(3):1538. doi: 10.3390/ijms25031538 (PMC10855220; doi:10.3390/ijms25031538)
Supplement: Supplementary file 1 [file ijms-25-01538-s001.zip]

Archive with 4 entries (4 files):
- DescriptiveEVPmiRNA_SupplementalFigures.docx
- __MACOSX/._DescriptiveEVPmiRNA_SupplementalFigures.docx
- DescriptiveEVPmiRNA_SupplementalTables_12Jan24.xlsx
- __MACOSX/._DescriptiveEVPmiRNA_SupplementalTables_12Jan24.xlsx
