# Supplementary material for: Maternal–Infant Factors in Relation to Extracellular Vesicle and Particle miRNA in Prenatal Plasma and in Postpartum Human Milk
Source: Int J Mol Sci. 2024 Jan 26;25(3):1538. doi: 10.3390/ijms25031538 (PMC10855220; doi:10.3390/ijms25031538)
Supplement: Supplementary file 1 [file ijms-25-01538-s001.zip › DescriptiveEVPmiRNA_SupplementalTables_12Jan24.xlsx]

## Sheet: Table S1
Table S1: Comparison of the proportion of plasma and milk samples in which miRNA were above the limit of detection (LOD), for miRNA >LOD in 60% or more of at least one of the two sample types.
miRNA	%Plasma Samples Above LOD	%Milk Samples Above LOD	%Sample Pairs Above LOD
hsa-let-7d-5p	0.62963	1	0.62963
hsa-let-7g-5p	0.851852	1	0.851852
hsa-miR-10b-5p	0.888889	0.425926	0.407407
hsa-miR-1185-2-3p	0.648148	0.203704	0.148148
hsa-miR-1185-5p	0.648148	0.407407	0.296296
hsa-miR-1197	0.833333	0.203704	0.203704
hsa-miR-1246	0.962963	1	0.962963
hsa-miR-1253	1	1	1
hsa-miR-1255a	0.87037	0.740741	0.648148
hsa-miR-1255b-5p	0.666667	0.925926	0.611111
hsa-miR-126-3p	0.962963	0.518519	0.518519
hsa-miR-1262	0.796296	0.759259	0.62963
hsa-miR-1268b	0.907407	0.462963	0.388889
hsa-miR-1285-5p	1	1	1
hsa-miR-1290	0.962963	0.981481	0.962963
hsa-miR-1295a	0.814815	0.5	0.425926
hsa-miR-1296-3p	0.87037	0.740741	0.648148
hsa-miR-1305	0.851852	0.981481	0.833333
hsa-miR-1323	0.981481	0.925926	0.907407
hsa-miR-133a-5p	0.814815	0.0925926	0.0740741
hsa-miR-142-3p	0.944444	0.833333	0.796296
hsa-miR-143-3p	0.62963	0.833333	0.518519
hsa-miR-144-3p	0.611111	0	0
hsa-miR-150-5p	0.925926	0.5	0.462963
hsa-miR-155-5p	0.740741	0.925926	0.666667
hsa-miR-15b-5p	0.611111	1	0.611111
hsa-miR-16-5p	0.87037	1	0.87037
hsa-miR-1827	0.722222	0.351852	0.222222
hsa-miR-183-5p	0.851852	1	0.851852
hsa-miR-184	0.703704	0.518519	0.37037
hsa-miR-185-5p	0.888889	0.981481	0.87037
hsa-miR-186-5p	0.851852	1	0.851852
hsa-miR-18a-5p	0.648148	0.851852	0.574074
hsa-miR-191-5p	0.666667	1	0.666667
hsa-miR-196a-5p	0.888889	0.981481	0.87037
hsa-miR-197-5p	0.648148	0.462963	0.296296
hsa-miR-199a-3p+hsa-miR-199b-3p	0.981481	0.611111	0.592593
hsa-miR-199a-5p	0.888889	0.592593	0.537037
hsa-miR-200a-3p	0.648148	1	0.648148
hsa-miR-203a-5p	0.685185	0.518519	0.351852
hsa-miR-2053	0.648148	0	0
hsa-miR-208b-3p	0.833333	0.666667	0.555556
hsa-miR-21-5p	0.962963	1	0.962963
hsa-miR-223-3p	0.962963	1	0.962963
hsa-miR-23a-3p	1	1	1
hsa-miR-23b-3p	0.777778	0.888889	0.703704
hsa-miR-25-5p	0.833333	0.407407	0.351852
hsa-miR-26a-5p	0.759259	1	0.759259
hsa-miR-26b-5p	0.925926	1	0.925926
hsa-miR-28-3p	0.703704	1	0.703704
hsa-miR-299-5p	0.777778	0.388889	0.296296
hsa-miR-301a-3p	0.814815	0.814815	0.666667
hsa-miR-301a-5p	0.814815	0.296296	0.259259
hsa-miR-301b-5p	0.814815	0.481481	0.407407
hsa-miR-302d-3p	1	1	1
hsa-miR-30a-3p	0.648148	0.962963	0.62963
hsa-miR-30e-5p	0.962963	1	0.962963
hsa-miR-3144-3p	1	1	1
hsa-miR-3147	0.851852	0.351852	0.333333
hsa-miR-320e	1	1	1
hsa-miR-324-3p	0.925926	0.796296	0.722222
hsa-miR-337-3p	0.648148	0.240741	0.185185
hsa-miR-33b-5p	0.851852	0.648148	0.537037
hsa-miR-346	0.648148	0.0185185	0
hsa-miR-34a-5p	0.888889	0.981481	0.87037
hsa-miR-3613-3p	0.685185	0.481481	0.314815
hsa-miR-3614-5p	0.851852	0.611111	0.537037
hsa-miR-363-3p	0.611111	0.314815	0.185185
hsa-miR-365a-3p+hsa-miR-365b-3p	0.833333	1	0.833333
hsa-miR-369-3p	0.907407	0.648148	0.611111
hsa-miR-376a-3p	1	0.944444	0.944444
hsa-miR-378d	0.833333	0.962963	0.814815
hsa-miR-378e	1	1	1
hsa-miR-378f	0.722222	0.333333	0.240741
hsa-miR-378g	0.740741	1	0.740741
hsa-miR-378h	1	0.981481	0.981481
hsa-miR-378i	0.759259	1	0.759259
hsa-miR-379-5p	1	1	1
hsa-miR-411-5p	0.944444	0.981481	0.925926
hsa-miR-421	0.611111	0.925926	0.555556
hsa-miR-4286	0.944444	1	0.944444
hsa-miR-4454+hsa-miR-7975	0.962963	1	0.962963
hsa-miR-448	0.851852	0.703704	0.611111
hsa-miR-450a-2-3p	0.611111	0.148148	0.0740741
hsa-miR-4516	0.981481	1	0.981481
hsa-miR-451a	0.981481	0.111111	0.0925926
hsa-miR-4536-3p	0.685185	0.333333	0.240741
hsa-miR-454-3p	0.666667	0.666667	0.425926
hsa-miR-4647	0.611111	0.314815	0.185185
hsa-miR-487a-3p	0.925926	0.685185	0.62963
hsa-miR-495-5p	0.62963	0.185185	0.12963
hsa-miR-497-5p	0.925926	1	0.925926
hsa-miR-498	0.648148	0.87037	0.574074
hsa-miR-502-5p	0.722222	0.907407	0.648148
hsa-miR-510-3p	0.648148	0.222222	0.12963
hsa-miR-512-5p	0.851852	0.666667	0.592593
hsa-miR-513a-3p	0.777778	0.518519	0.407407
hsa-miR-514a-3p	0.666667	0.111111	0.0555556
hsa-miR-514b-5p	0.833333	0.611111	0.537037
hsa-miR-517c-3p+hsa-miR-519a-3p	0.722222	0.962963	0.685185
hsa-miR-519c-3p	0.703704	0.37037	0.240741
hsa-miR-522-3p	0.796296	0.740741	0.555556
hsa-miR-525-5p	0.759259	0.648148	0.537037
hsa-miR-526a+hsa-miR-518c-5p+hsa-miR-518d-5p	0.962963	0.592593	0.555556
hsa-miR-532-3p	0.777778	0.611111	0.462963
hsa-miR-542-3p	0.703704	0.148148	0.12963
hsa-miR-543	0.851852	0.907407	0.777778
hsa-miR-548a-5p	0.962963	0.888889	0.851852
hsa-miR-548ah-5p	0.666667	0.740741	0.518519
hsa-miR-548ar-3p	0.759259	0.240741	0.203704
hsa-miR-548ar-5p	1	1	1
hsa-miR-548e-5p	0.981481	0.833333	0.814815
hsa-miR-548g-3p	0.740741	0.203704	0.166667
hsa-miR-548v	0.666667	0.666667	0.425926
hsa-miR-548y	0.685185	0.722222	0.5
hsa-miR-570-3p	0.685185	0.740741	0.481481
hsa-miR-574-5p	0.666667	1	0.666667
hsa-miR-582-5p	0.87037	0.5	0.444444
hsa-miR-584-3p	0.907407	0.722222	0.648148
hsa-miR-585-3p	0.962963	0.962963	0.925926
hsa-miR-597-5p	0.759259	0.722222	0.518519
hsa-miR-598-3p	0.87037	0.981481	0.851852
hsa-miR-607	0.962963	0.62963	0.611111
hsa-miR-612	0.740741	1	0.740741
hsa-miR-615-3p	0.759259	0.240741	0.222222
hsa-miR-626	0.703704	0.592593	0.444444
hsa-miR-627-5p	0.87037	1	0.87037
hsa-miR-630	0.814815	1	0.814815
hsa-miR-639	0.796296	0.314815	0.296296
hsa-miR-640	0.740741	0.555556	0.388889
hsa-miR-644a	0.648148	0.666667	0.425926
hsa-miR-660-3p	0.62963	0.981481	0.611111
hsa-miR-664a-3p	0.62963	0.962963	0.611111
hsa-miR-764	0.722222	0.407407	0.333333
hsa-miR-767-5p	0.777778	0.407407	0.296296
hsa-miR-802	0.814815	0.351852	0.296296
hsa-miR-887-5p	0.648148	0.333333	0.203704
hsa-miR-888-5p	0.907407	0.981481	0.888889
hsa-miR-939-5p	0.703704	0.333333	0.259259
hsa-miR-95-3p	0.611111	0.185185	0.111111
hsa-let-7a-5p	0	1	0
hsa-let-7b-5p	0	1	0
hsa-let-7c-5p	0.203704	1	0.203704
hsa-let-7e-5p	0	0.740741	0
hsa-let-7f-5p	0.111111	0.981481	0.111111
hsa-let-7i-5p	0.166667	0.87037	0.166667
hsa-miR-100-5p	0.0555556	0.925926	0.037037
hsa-miR-103a-3p	0.0185185	0.666667	0.0185185
hsa-miR-105-5p	0.388889	0.888889	0.314815
hsa-miR-106a-5p+hsa-miR-17-5p	0.148148	1	0.148148
hsa-miR-106b-5p	0.259259	1	0.259259
hsa-miR-107	0.555556	0.851852	0.462963
hsa-miR-10a-5p	0.425926	0.666667	0.277778
hsa-miR-1234-3p	0.277778	0.666667	0.166667
hsa-miR-125a-5p	0	0.925926	0
hsa-miR-125b-5p	0.314815	1	0.314815
hsa-miR-1283	0.277778	0.666667	0.148148
hsa-miR-130a-3p	0.407407	0.962963	0.388889
hsa-miR-130b-3p	0	0.87037	0
hsa-miR-132-3p	0.537037	0.944444	0.5
hsa-miR-135a-5p	0	0.907407	0
hsa-miR-141-3p	0.314815	1	0.314815
hsa-miR-146a-5p	0.0925926	0.962963	0.0925926
hsa-miR-146b-5p	0.037037	1	0.037037
hsa-miR-148a-3p	0.0925926	1	0.0925926
hsa-miR-148b-3p	0.518519	1	0.518519
hsa-miR-151a-5p	0	0.666667	0
hsa-miR-152-3p	0.0185185	0.907407	0.0185185
hsa-miR-15a-5p	0.0925926	0.981481	0.0925926
hsa-miR-181a-3p	0.407407	0.888889	0.37037
hsa-miR-181a-5p	0.277778	1	0.277778
hsa-miR-181b-5p+hsa-miR-181d-5p	0.0185185	0.981481	0.0185185
hsa-miR-182-5p	0	0.87037	0
hsa-miR-187-3p	0.537037	0.962963	0.518519
hsa-miR-190a-3p	0.203704	0.703704	0.166667
hsa-miR-190a-5p	0	0.925926	0
hsa-miR-193a-3p	0.0740741	0.981481	0.0740741
hsa-miR-193b-3p	0.0740741	1	0.0740741
hsa-miR-195-5p	0	0.851852	0
hsa-miR-197-3p	0.0925926	0.611111	0.0555556
hsa-miR-1972	0.37037	0.814815	0.314815
hsa-miR-19a-3p	0.0185185	1	0.0185185
hsa-miR-19b-3p	0.203704	1	0.203704
hsa-miR-200b-3p	0.351852	1	0.351852
hsa-miR-200c-3p	0.0925926	1	0.0925926
hsa-miR-205-5p	0.0740741	0.981481	0.0740741
hsa-miR-20a-5p+hsa-miR-20b-5p	0.185185	0.981481	0.185185
hsa-miR-210-3p	0.314815	0.62963	0.148148
hsa-miR-216b-5p	0.277778	0.722222	0.222222
hsa-miR-218-5p	0	0.740741	0
hsa-miR-219a-5p	0.0555556	0.888889	0.0555556
hsa-miR-22-3p	0.314815	1	0.314815
hsa-miR-222-3p	0.0740741	1	0.0740741
hsa-miR-24-3p	0.0185185	0.981481	0.0185185
hsa-miR-25-3p	0.462963	1	0.462963
hsa-miR-27b-3p	0.166667	0.851852	0.148148
hsa-miR-28-5p	0.37037	1	0.37037
hsa-miR-299-3p	0.166667	0.722222	0.111111
hsa-miR-29a-3p	0.592593	1	0.592593
hsa-miR-29b-3p	0.185185	1	0.185185
hsa-miR-29c-3p	0.111111	1	0.111111
hsa-miR-30a-5p	0	1	0
hsa-miR-30b-5p	0.111111	1	0.111111
hsa-miR-30c-5p	0.0555556	0.981481	0.0555556
hsa-miR-30d-5p	0.351852	1	0.351852
hsa-miR-30e-3p	0.555556	0.981481	0.555556
hsa-miR-3158-3p	0	0.944444	0
hsa-miR-3161	0.12963	0.814815	0.111111
hsa-miR-32-5p	0.0740741	1	0.0740741
hsa-miR-324-5p	0	0.722222	0
hsa-miR-335-5p	0.574074	1	0.574074
hsa-miR-33a-5p	0.037037	0.611111	0.037037
hsa-miR-340-5p	0.166667	1	0.166667
hsa-miR-342-3p	0.5	1	0.5
hsa-miR-361-3p	0	0.722222	0
hsa-miR-361-5p	0.0185185	0.962963	0.0185185
hsa-miR-362-3p	0	0.796296	0
hsa-miR-374a-5p	0.314815	1	0.314815
hsa-miR-374b-5p	0.0925926	0.981481	0.0925926
hsa-miR-375	0	0.87037	0
hsa-miR-423-3p	0.0555556	0.981481	0.0555556
hsa-miR-423-5p	0.351852	1	0.351852
hsa-miR-429	0	1	0
hsa-miR-4488	0.481481	1	0.481481
hsa-miR-4532	0.037037	0.796296	0.037037
hsa-miR-4536-5p	0.555556	0.796296	0.388889
hsa-miR-484	0.0185185	0.851852	0.0185185
hsa-miR-493-3p	0.0555556	0.666667	0
hsa-miR-494-3p	0.037037	1	0.037037
hsa-miR-499a-5p	0.5	0.981481	0.5
hsa-miR-511-5p	0.240741	1	0.240741
hsa-miR-520h	0.592593	0.833333	0.444444
hsa-miR-548aa+hsa-miR-548t-3p	0.0555556	0.611111	0.0185185
hsa-miR-548q	0.314815	0.648148	0.166667
hsa-miR-574-3p	0.166667	0.981481	0.166667
hsa-miR-575	0.388889	1	0.388889
hsa-miR-579-3p	0.0925926	0.648148	0.0740741
hsa-miR-587	0.518519	0.611111	0.259259
hsa-miR-590-5p	0.111111	0.981481	0.111111
hsa-miR-603	0.537037	0.87037	0.462963
hsa-miR-660-5p	0	0.981481	0
hsa-miR-877-5p	0.296296	0.740741	0.222222
hsa-miR-885-5p	0	1	0
hsa-miR-92a-3p	0.111111	0.851852	0.0925926
hsa-miR-93-5p	0.388889	1	0.388889
hsa-miR-936	0.12963	0.777778	0.111111
hsa-miR-96-5p	0.111111	0.759259	0.111111
hsa-miR-98-5p	0.0925926	0.851852	0.0740741
hsa-miR-99a-5p	0.0555556	1	0.0555556
hsa-miR-99b-5p	0.0740741	1	0.0740741

## Sheet: Table S2
Table S2: Unadjusted associations between individual miRNA counts and measures of overall miRNA composition in plasma
a EVP miRNA above the limit of detection (LOD) in 20-60% of samples were modeled as independent binary variables (above LOD relative to below LOD) and those above the LOD in more than 60% of samples were log2-transformed and modeled as continuous independent variables using robust linear regression.
Name	Percent of Samples Above the LOD a	Richness		Evenness
		Effect Size	P Value	Effect Size	P Value
hsa-let-7c-5p	0.203704	79.0264	0.000773768	0.0144979	0.545648
hsa-let-7d-5p	0.62963	100.992	1.6829e-08	0.0522606	0.0122811
hsa-let-7g-5p	0.851852	84.2301	0.000133246	0.00414359	0.854498
hsa-miR-105-5p	0.388889	70.3469	0.000452441	0.0208106	0.287642
hsa-miR-106b-5p	0.259259	62.2931	0.00381767	0.0247385	0.231852
hsa-miR-107	0.555556	79.3968	0.00010543	0.0432123	0.0455909
hsa-miR-10a-5p	0.425926	60.2935	0.00874642	0.0491146	0.0383472
hsa-miR-10b-5p	0.888889	1.55826	0.942035	-0.0283687	0.161588
hsa-miR-1183	0.314815	118.154	1.67546e-09	0.0452881	0.0376983
hsa-miR-1185-2-3p	0.648148	83.7262	1.11401e-05	0.0167444	0.395599
hsa-miR-1185-5p	0.648148	108.651	1.51901e-11	0.039243	0.0560591
hsa-miR-1197	0.833333	58.2378	0.0050911	-0.0213265	0.306103
hsa-miR-1200	0.222222	73.5844	0.000354711	0.0527869	0.00893945
hsa-miR-1228-3p	0.351852	18.2317	0.409867	-0.00937032	0.665407
hsa-miR-1234-3p	0.277778	84.8437	4.3297e-05	0.0127814	0.532464
hsa-miR-1245a	0.407407	71.0731	0.000407744	0.0373165	0.081961
hsa-miR-1246	0.962963	74.3673	0.000476068	-0.0129791	0.529193
hsa-miR-1249-3p	0.481481	42.0436	0.0576111	-0.0344043	0.145425
hsa-miR-1253	1	41.1854	0.0734533	0.00452344	0.835874
hsa-miR-1255a	0.87037	93.9974	3.39267e-06	0.0586107	0.00138078
hsa-miR-1255b-5p	0.666667	77.4175	4.75238e-05	0.0506383	0.0111626
hsa-miR-1257	0.462963	78.4846	0.000437651	0.0314488	0.152346
hsa-miR-1258	0.5	-4.43591	0.827992	-0.0706375	0.000138063
hsa-miR-125b-5p	0.314815	91.7891	5.55767e-07	0.051281	0.0134586
hsa-miR-126-3p	0.962963	93.2232	9.93711e-08	0.0396602	0.0461048
hsa-miR-1262	0.796296	88.0977	1.43234e-06	0.0831736	1.42658e-05
hsa-miR-1264	0.351852	46.0921	0.0315263	0.016272	0.461611
hsa-miR-1268b	0.907407	24.9899	0.259025	-0.0250108	0.244042
hsa-miR-1272	0.277778	80.5808	1.73432e-05	0.0462488	0.0188181
hsa-miR-128-1-5p	0.37037	92.1733	1.20221e-06	0.0328674	0.116155
hsa-miR-1283	0.277778	86.3171	1.37765e-05	0.023079	0.2672
hsa-miR-1285-3p	0.296296	53.2284	0.0200343	-0.0388738	0.0740751
hsa-miR-1285-5p	1	40.6631	0.047995	-0.00965213	0.624757
hsa-miR-1290	0.962963	75.1386	0.0002622	0.0364197	0.0900277
hsa-miR-1295a	0.814815	57.9822	0.003696	0.0405632	0.0437058
hsa-miR-1296-3p	0.87037	44.3753	0.0330651	0.0319567	0.113943
hsa-miR-1297	0.388889	-22.6802	0.358956	-0.0332503	0.204365
hsa-miR-1302	0.5	86.617	9.08785e-06	0.0457185	0.0233805
hsa-miR-1305	0.851852	84.9828	4.1403e-05	0.0348544	0.109825
hsa-miR-1307-5p	0.277778	113.866	1.01973e-09	0.0412373	0.0544135
hsa-miR-130a-3p	0.407407	77.5692	0.000149633	0.0206796	0.319347
hsa-miR-132-3p	0.537037	25.802	0.310434	-0.0623793	0.0134319
hsa-miR-1323	0.981481	112.331	4.5318e-11	0.0595066	0.00398754
hsa-miR-133a-3p	0.481481	84.4385	0.000796973	0.016658	0.491543
hsa-miR-133a-5p	0.814815	109.789	2.5398e-11	0.0508898	0.0118541
hsa-miR-134-3p	0.574074	68.3869	0.00156184	0.0286882	0.195839
hsa-miR-137	0.37037	96.4754	7.02026e-08	0.0555993	0.00480995
hsa-miR-141-3p	0.314815	92.1915	1.19652e-06	0.0508268	0.0143975
hsa-miR-142-3p	0.944444	75.2942	1.96962e-05	0.0586487	0.00431154
hsa-miR-143-3p	0.62963	37.9378	0.0951502	0.00381396	0.859671
hsa-miR-144-3p	0.611111	76.2767	0.00125429	0.0241272	0.297801
hsa-miR-148b-3p	0.518519	29.8092	0.196487	-0.0232032	0.322178
hsa-miR-150-5p	0.925926	97.2719	1.94022e-05	0.0134757	0.555254
hsa-miR-155-5p	0.740741	51.0116	0.0168309	-0.0374788	0.0708089
hsa-miR-15b-5p	0.611111	48.1056	0.0288592	-0.0467375	0.0250986
hsa-miR-16-5p	0.87037	79.2921	0.00029979	0.0392266	0.0946142
hsa-miR-181a-2-3p	0.425926	34.6637	0.0823741	-0.0631527	0.00127003
hsa-miR-181a-3p	0.407407	80.6069	2.24695e-05	0.037823	0.0787969
hsa-miR-181a-5p	0.277778	23.6685	0.289105	-0.0149678	0.479676
hsa-miR-181d-3p	0.462963	47.1446	0.0202364	-0.00102202	0.96
hsa-miR-182-3p	0.314815	96.9981	3.26567e-07	0.0508212	0.0121204
hsa-miR-1827	0.722222	100.355	1.34833e-08	0.0561519	0.00503734
hsa-miR-183-5p	0.851852	56.5421	0.00417644	0.0184542	0.345662
hsa-miR-184	0.703704	67.5653	0.000696751	0.0501132	0.014847
hsa-miR-185-5p	0.888889	46.3157	0.0364346	-0.0129857	0.53157
hsa-miR-186-5p	0.851852	82.9079	1.35205e-05	0.0387006	0.0562946
hsa-miR-187-3p	0.537037	95.506	7.47347e-08	0.0430475	0.0458257
hsa-miR-188-5p	0.555556	62.8904	0.00194688	0.0523331	0.0073059
hsa-miR-18a-5p	0.648148	81.6911	0.00110291	-0.00676541	0.779581
hsa-miR-190a-3p	0.203704	66.7126	0.000583593	0.0483717	0.0234746
hsa-miR-191-5p	0.666667	102.576	1.48489e-09	0.0483366	0.018604
hsa-miR-196a-5p	0.888889	24.2234	0.285243	-0.00900972	0.685634
hsa-miR-197-5p	0.648148	-6.40164	0.750701	-0.0818907	7.10844e-06
hsa-miR-1972	0.37037	98.6415	0.000104356	0.0141417	0.55725
hsa-miR-1973	0.277778	47.5781	0.0427094	-0.00356491	0.88276
hsa-miR-1976	0.314815	79.0217	3.53539e-05	0.0616695	0.00124738
hsa-miR-199a-3p+hsa-miR-199b-3p	0.981481	-0.778487	0.970996	-0.00170151	0.936494
hsa-miR-199a-5p	0.888889	111.565	1.45282e-10	0.0472666	0.0232804
hsa-miR-199b-5p	0.388889	96.0047	2.05201e-08	0.0162163	0.415138
hsa-miR-19b-3p	0.203704	64.9413	0.00338381	0.0168136	0.421009
hsa-miR-200a-3p	0.648148	-12.3226	0.575598	-0.0917128	9.4839e-07
hsa-miR-200b-3p	0.351852	80.1104	0.000214777	0.0335158	0.137391
hsa-miR-203a-5p	0.685185	16.9276	0.440761	-0.0670907	0.000331223
hsa-miR-2053	0.648148	91.8121	6.85755e-05	0.030265	0.220488
hsa-miR-206	0.203704	82.7535	2.18197e-05	0.0440933	0.0258388
hsa-miR-208a-3p	0.462963	82.9619	7.32902e-06	0.0101037	0.613962
hsa-miR-208b-3p	0.833333	95.9694	2.61829e-06	0.059405	0.00460381
hsa-miR-21-5p	0.962963	93.9145	3.06698e-07	0.0418314	0.0375571
hsa-miR-210-3p	0.314815	49.6235	0.0238145	0.0317683	0.151068
hsa-miR-210-5p	0.462963	36.9721	0.115012	0.0250964	0.297294
hsa-miR-211-5p	0.537037	108.576	4.57636e-08	0.0411886	0.0557796
hsa-miR-2110	0.462963	95.0655	8.61326e-06	0.0299693	0.190599
hsa-miR-212-3p	0.314815	85.1652	5.563e-06	0.0574572	0.00555996
hsa-miR-216a-5p	0.222222	73.9111	0.000112902	0.00367949	0.858434
hsa-miR-216b-5p	0.277778	79.2331	2.35076e-05	0.0169199	0.390016
hsa-miR-219b-3p	0.259259	75.9512	7.31147e-05	0.0271375	0.175207
hsa-miR-22-3p	0.314815	93.6221	5.40103e-08	0.0367992	0.0673393
hsa-miR-221-3p	0.333333	51.8482	0.0166257	0.0111904	0.607344
hsa-miR-223-3p	0.962963	74.0476	8.95484e-05	0.028432	0.159422
hsa-miR-23a-3p	1	100.822	4.59945e-06	0.0142215	0.509823
hsa-miR-23b-3p	0.777778	99.7116	2.92809e-05	0.0391656	0.0924505
hsa-miR-23c	0.259259	58.9214	0.00487507	0.0293058	0.168236
hsa-miR-25-3p	0.462963	76.7865	0.000420955	0.024039	0.267879
hsa-miR-25-5p	0.833333	80.8341	7.40277e-05	0.0448686	0.0247683
hsa-miR-26a-5p	0.759259	97.6628	8.227e-05	0.0325081	0.164272
hsa-miR-26b-5p	0.925926	49.9262	0.0192744	-0.00624154	0.753035
hsa-miR-27a-3p	0.37037	85.2812	2.47965e-06	0.0490752	0.0220304
hsa-miR-28-3p	0.703704	89.8725	8.64116e-07	0.0498791	0.0093706
hsa-miR-28-5p	0.37037	-20.7258	0.414132	-0.0480756	0.0715484
hsa-miR-299-5p	0.777778	71.4334	0.000170725	0.0392752	0.0564083
hsa-miR-29a-3p	0.592593	86.5656	3.35071e-06	0.0301272	0.120476
hsa-miR-301a-3p	0.814815	55.5475	0.0134286	-0.0237218	0.268023
hsa-miR-301a-5p	0.814815	87.656	2.65496e-07	0.0583743	0.00420069
hsa-miR-301b-3p	0.462963	52.4278	0.00805976	0.00661312	0.742616
hsa-miR-301b-5p	0.814815	95.4369	2.19184e-05	0.0365992	0.115483
hsa-miR-302a-3p	0.518519	99.5936	2.35757e-05	0.0293733	0.243295
hsa-miR-302b-3p	0.537037	115.081	1.32082e-06	0.0302362	0.205542
hsa-miR-302d-3p	1	76.7527	0.000102491	0.048762	0.015459
hsa-miR-3065-3p	0.425926	77.0037	2.47117e-05	0.0413119	0.0353098
hsa-miR-30a-3p	0.648148	70.7806	0.000275809	0.0291194	0.181348
hsa-miR-30d-5p	0.351852	64.6738	0.00121098	-0.0147747	0.463894
hsa-miR-30e-3p	0.555556	73.4482	0.000519375	0.0328659	0.115105
hsa-miR-30e-5p	0.962963	50.0171	0.0154496	-0.0302748	0.137316
hsa-miR-3144-3p	1	78.7543	0.000169336	-0.00918317	0.669845
hsa-miR-3147	0.851852	94.6874	6.82455e-08	0.063343	0.00387461
hsa-miR-3168	0.388889	78.4524	1.23399e-05	0.0410283	0.0451814
hsa-miR-320e	1	96.8447	2.03546e-07	0.037999	0.0772619
hsa-miR-323b-3p	0.425926	57.8726	0.0115339	0.006742	0.768224
hsa-miR-324-3p	0.925926	77.3033	4.26166e-05	0.0389342	0.0574927
hsa-miR-328-5p	0.203704	80.1109	2.15741e-05	0.0507068	0.0135343
hsa-miR-335-5p	0.574074	80.3299	0.00110912	0.0071124	0.771048
hsa-miR-337-3p	0.648148	68.9017	0.00040237	0.0221035	0.295603
hsa-miR-337-5p	0.518519	51.9485	0.0205131	0.0281899	0.190864
hsa-miR-338-5p	0.259259	80.2733	4.13439e-05	0.0416498	0.0400882
hsa-miR-33b-5p	0.851852	81.4465	6.85708e-05	0.030801	0.150136
hsa-miR-342-3p	0.5	85.349	1.15169e-05	0.0373457	0.0804331
hsa-miR-342-5p	0.203704	105.519	5.02586e-06	0.0312879	0.182292
hsa-miR-345-3p	0.240741	51.366	0.0276118	-0.039051	0.092232
hsa-miR-346	0.648148	28.72	0.216684	-0.0475936	0.0305877
hsa-miR-34a-5p	0.888889	75.1817	0.000424764	0.0353905	0.0874547
hsa-miR-3605-5p	0.555556	107.953	2.48096e-09	0.0310974	0.14444
hsa-miR-3613-3p	0.685185	54.2259	0.00583712	0.0231203	0.260787
hsa-miR-3614-5p	0.851852	15.6874	0.457921	-0.0847136	7.52473e-06
hsa-miR-362-5p	0.351852	57.1159	0.00615574	0.00611716	0.762372
hsa-miR-363-3p	0.611111	91.9655	3.84328e-05	0.0480052	0.0394044
hsa-miR-363-5p	0.333333	102.935	4.66797e-09	0.0565684	0.00282596
hsa-miR-365a-3p+hsa-miR-365b-3p	0.833333	62.807	0.000400216	-0.0105828	0.557199
hsa-miR-369-3p	0.907407	21.5613	0.169147	-0.0393618	0.00571956
hsa-miR-370-3p	0.537037	82.8544	4.1852e-05	0.0723787	0.00213596
hsa-miR-371a-5p	0.333333	60.3017	5.46266e-06	0.0432711	0.0023479
hsa-miR-374a-5p	0.314815	81.8463	5.44168e-06	0.0639102	0.00198595
hsa-miR-376a-3p	1	51.0399	0.000119153	0.0782928	1.41929e-08
hsa-miR-376c-5p	0.277778	20.3296	0.0179641	0.0023426	0.785367
hsa-miR-378d	0.833333	36.3527	0.015238	-0.0188046	0.214661
hsa-miR-378e	1	78.6274	1.4388e-06	0.0608112	0.000906328
hsa-miR-378f	0.722222	67.0176	0.000733834	0.0113366	0.571073
hsa-miR-378g	0.740741	3.53287	0.726228	-0.0371246	8.4549e-05
hsa-miR-378h	1	83.6759	6.4916e-05	0.0864332	0.000183168
hsa-miR-378i	0.759259	83.5064	3.2456e-06	0.076729	0.000560801
hsa-miR-379-5p	1	95.4042	1.09869e-06	0.0606233	0.012106
hsa-miR-411-5p	0.944444	82.6373	1.68903e-07	0.080446	4.79972e-05
hsa-miR-421	0.611111	64.3284	0.000393328	0.057317	0.00406906
hsa-miR-423-5p	0.351852	67.8401	5.18318e-05	0.0729128	0.000117167
hsa-miR-4286	0.944444	82.5056	9.62739e-07	0.0393992	0.0450595
hsa-miR-4454+hsa-miR-7975	0.962963	88.3074	1.09094e-07	0.0458668	0.0224862
hsa-miR-448	0.851852	43.0259	2.89511e-05	0.0470932	2.12003e-05
hsa-miR-4485-3p	0.203704	-2.46763	0.812809	-0.04467	6.43121e-07
hsa-miR-4488	0.481481	56.7417	0.000481501	0.00137591	0.936935
hsa-miR-450a-2-3p	0.611111	-12.2645	0.306669	-0.0445099	0.000658593
hsa-miR-4516	0.981481	-5.01899	0.374626	-0.0213516	3.8715e-05
hsa-miR-451a	0.981481	73.0115	0.000223356	0.0313538	0.10736
hsa-miR-4536-3p	0.685185	14.3769	0.287306	-0.0367943	0.00693415
hsa-miR-4536-5p	0.555556	9.38846	0.311346	-0.0449237	7.04814e-06
hsa-miR-454-3p	0.666667	43.3494	0.0219223	0.0260808	0.157822
hsa-miR-455-5p	0.296296	52.4862	1.71367e-05	0.0509004	0.000237762
hsa-miR-4647	0.611111	72.1472	5.06034e-06	0.0815384	5.31822e-06
hsa-miR-4707-5p	0.481481	89.5961	3.3638e-06	0.0442966	0.05421
hsa-miR-4755-5p	0.314815	79.682	6.90846e-05	0.055207	0.0109527
hsa-miR-4787-5p	0.240741	81.0353	3.6107e-06	0.0510391	0.0085065
hsa-miR-4792	0.314815	21.4393	0.187486	-0.045226	0.000776885
hsa-miR-487a-3p	0.925926	65.9572	0.00148498	0.0544693	0.0136434
hsa-miR-487b-5p	0.314815	64.2298	0.0191929	0.0750733	0.00530985
hsa-miR-495-3p	0.555556	71.3764	2.5261e-06	0.0164683	0.301364
hsa-miR-495-5p	0.62963	97.258	3.97551e-08	0.0349186	0.101331
hsa-miR-496	0.574074	89.5637	4.16369e-05	0.0811629	0.00110988
hsa-miR-497-5p	0.925926	80.757	0.000478721	0.0724321	0.004172
hsa-miR-498	0.648148	24.2301	0.000360806	0.026221	0.000120064
hsa-miR-499a-5p	0.5	91.8696	6.10292e-05	0.0599144	0.0122351
hsa-miR-5001-5p	0.555556	27.0093	0.16332	-0.0720877	0.000130027
hsa-miR-5010-3p	0.462963	-2.23767	0.744666	-0.0278238	1.97683e-06
hsa-miR-502-5p	0.722222	46.1139	0.0150362	-0.0453559	0.00627556
hsa-miR-506-3p	0.296296	82.3045	7.47481e-06	0.0635298	0.0030875
hsa-miR-508-5p	0.425926	84.015	2.67849e-06	0.103853	3.18258e-06
hsa-miR-509-5p	0.296296	69.5331	0.000167301	-0.0413491	0.0308421
hsa-miR-510-3p	0.648148	66.7171	0.000278865	-0.000204522	0.991945
hsa-miR-511-5p	0.240741	69.7022	0.000250944	0.0798242	0.000315755
hsa-miR-512-5p	0.851852	69.6001	1.33967e-05	0.0804939	1.74318e-05
hsa-miR-513a-3p	0.777778	85.0329	1.08303e-08	0.0965072	4.15568e-07
hsa-miR-513b-5p	0.37037	69.8435	6.58379e-05	0.0894685	1.96152e-05
hsa-miR-514a-3p	0.666667	80.6443	8.67987e-07	0.065233	0.00126026
hsa-miR-514b-5p	0.833333	-69.9417	0.0176254	-0.134073	8.83128e-05
hsa-miR-516b-5p	0.296296	70.4648	2.55402e-05	0.0797632	2.33451e-05
hsa-miR-517c-3p+hsa-miR-519a-3p	0.722222	75.7052	9.00177e-07	0.0348106	0.0389636
hsa-miR-518f-3p	0.388889	100.736	0.000546447	0.0541404	0.0656462
hsa-miR-519c-3p	0.703704	68.6264	0.00198381	0.0964894	4.2962e-05
hsa-miR-520d-3p	0.222222	30.5911	0.0160095	0.00241234	0.832918
hsa-miR-520h	0.592593	57.0108	0.0170299	0.068565	0.00654
hsa-miR-521	0.37037	78.5429	9.10388e-07	0.0608375	0.00076558
hsa-miR-522-3p	0.796296	66.6885	3.21079e-05	0.0818042	7.33103e-05
hsa-miR-525-5p	0.759259	28.5823	0.000194296	0.0308128	1.5564e-05
hsa-miR-526a+hsa-miR-518c-5p+hsa-miR-518d-5p	0.962963	53.8084	0.000489327	0.0723084	6.51739e-06
hsa-miR-526b-5p	0.388889	106.025	6.19118e-07	0.0533257	0.037831
hsa-miR-532-3p	0.777778	92.5436	7.04983e-07	0.074751	0.000480536
hsa-miR-542-3p	0.703704	73.2843	0.000156398	0.0649965	0.00281874
hsa-miR-543	0.851852	83.7422	1.21126e-05	0.104652	5.48036e-07
hsa-miR-548a-5p	0.962963	79.6959	9.38528e-08	0.0808777	0.000131609
hsa-miR-548ah-5p	0.666667	73.432	0.000446091	0.051934	0.0169064
hsa-miR-548ar-3p	0.759259	71.4162	5.1101e-07	0.0773741	4.34105e-06
hsa-miR-548ar-5p	1	12.2075	0.490078	-0.0666923	0.000246984
hsa-miR-548e-5p	0.981481	61.0936	5.48811e-06	0.0704641	3.61579e-06
hsa-miR-548g-3p	0.740741	67.7544	0.000219924	0.0917035	8.57334e-06
hsa-miR-548j-3p	0.203704	66.0134	0.000280871	0.0340606	0.0702602
hsa-miR-548k	0.555556	59.6913	2.34079e-05	0.050397	0.00117865
hsa-miR-548m	0.537037	80.329	0.00396668	-0.00362799	0.893237
hsa-miR-548q	0.314815	53.6164	0.0104807	-0.00461262	0.818885
hsa-miR-548v	0.666667	61.227	4.52591e-06	0.0612671	0.000207316
hsa-miR-548y	0.685185	66.2355	5.59176e-07	0.0184189	0.24467
hsa-miR-551b-3p	0.537037	13.5115	0.037879	-0.0192071	0.000311778
hsa-miR-556-5p	0.388889	64.0722	4.91738e-06	0.0526792	0.0015811
hsa-miR-563	0.259259	65.9725	1.48449e-05	0.0671719	3.6647e-05
hsa-miR-564	0.203704	27.1642	0.00819185	-0.0233456	0.0131372
hsa-miR-568	0.222222	-6.33315	0.24511	-0.0368045	7.66058e-10
hsa-miR-570-3p	0.685185	77.355	2.49097e-06	0.0675215	0.000436423
hsa-miR-574-5p	0.666667	62.3242	0.000177141	0.0683836	0.000384314
hsa-miR-575	0.388889	62.2597	0.000331433	0.0734736	0.000272218
hsa-miR-576-3p	0.444444	96.8077	3.21956e-09	0.0685721	0.000851153
hsa-miR-582-3p	0.333333	58.6116	0.000129978	0.0636487	9.02535e-05
hsa-miR-582-5p	0.87037	85.4169	4.76117e-06	0.0975444	4.74016e-06
hsa-miR-584-3p	0.907407	67.4967	4.84667e-05	0.0178465	0.329398
hsa-miR-585-3p	0.962963	50.7953	0.00695333	-0.0270592	0.1613
hsa-miR-587	0.518519	60.4212	0.000273553	0.0910537	6.37736e-06
hsa-miR-593-3p	0.37037	77.5638	9.48609e-07	0.099321	1.58117e-06
hsa-miR-597-5p	0.759259	75.7715	1.61152e-06	0.0621444	0.000998672
hsa-miR-598-3p	0.87037	60.6629	4.36729e-07	0.0637894	4.35545e-07
hsa-miR-603	0.537037	50.3918	2.36344e-06	0.0506194	0.000506903
hsa-miR-607	0.962963	75.1707	6.55886e-06	0.0928134	8.14339e-06
hsa-miR-610	0.277778	61.045	9.3896e-06	0.0671437	2.32573e-06
hsa-miR-612	0.740741	71.8021	2.41343e-06	0.0797657	7.1233e-05
hsa-miR-615-3p	0.759259	85.4031	3.80432e-05	0.0953062	0.000102312
hsa-miR-626	0.703704	91.8979	0.00017525	0.0408793	0.110255
hsa-miR-627-3p	0.592593	73.4294	0.000982758	0.0771587	0.00128106
hsa-miR-627-5p	0.87037	58.1717	0.000190274	0.0751692	1.32961e-06
hsa-miR-630	0.814815	48.7769	0.0322006	0.0164318	0.469848
hsa-miR-639	0.796296	99.1874	8.41357e-06	0.0471095	0.0480038
hsa-miR-640	0.740741	67.4007	0.00559727	0.0364189	0.116406
hsa-miR-642a-5p	0.444444	66.7983	4.59251e-06	0.0803196	1.3575e-05
hsa-miR-643	0.296296	71.6182	0.0034422	0.0251548	0.30495
hsa-miR-644a	0.648148	86.1822	6.44356e-06	0.085182	0.000540518
hsa-miR-649	0.259259	76.9749	3.26484e-07	0.0668486	0.000108982
hsa-miR-650	0.574074	88.5349	7.00453e-07	0.0627504	0.00216093
hsa-miR-6503-5p	0.537037	95.3598	3.21395e-08	0.061174	0.0046965
hsa-miR-654-5p	0.203704	54.0818	4.84628e-06	0.00911341	0.489937
hsa-miR-656-3p	0.592593	61.7045	0.00477113	0.0142326	0.529162
hsa-miR-660-3p	0.62963	66.4666	5.10962e-06	0.0720847	5.42703e-05
hsa-miR-664a-3p	0.62963	60.9137	0.000108365	0.0900445	1.41312e-06
hsa-miR-761	0.277778	80.5438	3.14316e-06	0.0808594	6.63516e-05
hsa-miR-764	0.722222	72.3354	0.000354055	0.0770192	0.000101675
hsa-miR-765	0.425926	95.962	5.05683e-07	0.0613432	0.0130857
hsa-miR-767-5p	0.777778	74.1727	3.39884e-05	0.0758342	2.59745e-05
hsa-miR-769-3p	0.333333	-26.4281	0.000757529	-0.0326077	0.00021588
hsa-miR-769-5p	0.351852	67.6787	0.000238711	0.0927301	1.47925e-06
hsa-miR-802	0.814815	77.8753	5.90207e-08	0.0446429	0.0198574
hsa-miR-873-3p	0.240741	67.2393	0.00938117	0.0243424	0.329259
hsa-miR-874-5p	0.259259	21.896	0.00432068	-0.0088331	0.223896
hsa-miR-877-5p	0.296296	67.5173	4.84604e-05	0.0848791	8.90238e-06
hsa-miR-887-5p	0.648148	65.2671	0.000113609	0.0325614	0.0725765
hsa-miR-888-5p	0.907407	66.1722	1.10619e-05	0.00916681	0.563193
hsa-miR-891a-5p	0.388889	-17.1619	0.350206	-0.00567984	0.735725
hsa-miR-891b	0.37037	55.5672	2.06703e-05	0.0601007	0.000184924
hsa-miR-922	0.537037	69.8834	5.1954e-05	0.0773547	4.81929e-05
hsa-miR-93-5p	0.388889	64.1833	0.000612968	0.0758882	0.000251012
hsa-miR-933	0.537037	60.4625	2.43153e-05	0.0607377	0.000297878
hsa-miR-937-3p	0.203704	74.9781	1.44521e-06	0.0699774	0.000287019
hsa-miR-939-5p	0.703704	96.433	5.61093e-05	0.0818402	0.00184493
hsa-miR-942-5p	0.444444	73.6088	0.00010736	0.0384973	0.0734206
hsa-miR-95-3p	0.611111	66.4772	9.44675e-06	0.0790364	7.09492e-06

## Sheet: Table S3
Table S3: Unadjusted associations between individual miRNA counts and overall miRNA composition in human milk EVPs
a EVP miRNA above the limit of detection (LOD) in 20-60% of samples were modeled as binary variables (above LOD relative to below LOD) and those above the LOD in more than 60% of samples were log2-transformed and modeled as continuous variables using robust linear regression.
Name	Percent of Samples Above the LOD a	Richness		Evenness
		Effect Size	P Value	Effect Size	P Value
hsa-let-7a-5p	1	15.2224	0.00924422	-0.02107	0.000484415
hsa-let-7b-5p	1	16.9714	0.00230435	-0.0205569	8.63993e-05
hsa-let-7c-5p	1	15.9655	0.000239597	-0.0169408	0.000299397
hsa-let-7d-5p	1	22.6018	0.000223072	-0.0243893	0.000337676
hsa-let-7e-5p	0.740741	14.9765	0.127591	-0.0231896	0.0156617
hsa-let-7f-5p	0.981481	15.6582	0.00577576	-0.0204659	0.000265625
hsa-let-7g-5p	1	17.3517	5.28077e-05	-0.015988	0.000775156
hsa-let-7i-5p	0.87037	4.55704	0.0220605	-0.00800481	2.32127e-05
hsa-miR-100-5p	0.925926	26.9041	0.000712913	-0.0289301	0.000265831
hsa-miR-101-3p	0.314815	32.1372	0.000187455	-0.0262926	0.00792464
hsa-miR-103a-3p	0.666667	24.0037	0.000572601	-0.0299786	2.27506e-05
hsa-miR-105-5p	0.888889	16.6083	0.000812485	-0.0233053	9.33861e-07
hsa-miR-106a-5p+hsa-miR-17-5p	1	16.6923	0.000164508	-0.0170373	0.000279137
hsa-miR-106b-5p	1	19.8494	0.000398897	-0.0253697	3.53541e-06
hsa-miR-107	0.851852	27.8233	0.000626118	-0.0236567	0.0059111
hsa-miR-10a-5p	0.666667	48.5606	7.07509e-05	-0.0224997	0.0927284
hsa-miR-10b-5p	0.425926	51.5124	0.000729731	-0.000924336	0.960077
hsa-miR-1180-3p	0.296296	43.1164	0.00219439	-0.0659383	1.66588e-07
hsa-miR-1185-2-3p	0.203704	42.0337	0.0141928	0.0014157	0.937708
hsa-miR-1185-5p	0.407407	64.1167	1.74659e-05	-0.0194946	0.264326
hsa-miR-1197	0.203704	65.8798	0.000379187	-0.0335325	0.0716845
hsa-miR-1228-3p	0.351852	40.1845	0.0171003	-0.00593757	0.733373
hsa-miR-1234-3p	0.666667	13.7094	0.00938895	-0.0208456	6.78002e-05
hsa-miR-1246	1	11.6594	0.10742	-0.00518159	0.496548
hsa-miR-1253	1	31.3059	0.0179026	-0.0430616	0.000243862
hsa-miR-1255a	0.740741	57.1386	0.000784728	-0.000346664	0.98668
hsa-miR-1255b-5p	0.925926	37.8703	0.00676783	-0.0449373	0.00210155
hsa-miR-1257	0.388889	42.0778	0.0311017	-0.0450817	0.0293615
hsa-miR-125a-3p	0.222222	45.1699	0.000626262	-0.0575991	4.80992e-06
hsa-miR-125a-5p	0.925926	19.9596	0.00126209	-0.0177028	0.0132687
hsa-miR-125b-5p	1	15.1842	0.000109936	-0.00912427	0.0473323
hsa-miR-126-3p	0.518519	60.2074	9.63597e-06	-0.0197591	0.209901
hsa-miR-1260a	0.314815	16.2105	0.120392	-0.0242434	0.00992686
hsa-miR-1262	0.759259	82.3273	8.3927e-06	-0.0128925	0.571799
hsa-miR-1268b	0.462963	63.5946	0.000512968	-0.0324442	0.0739355
hsa-miR-128-1-5p	0.481481	28.1954	0.0636476	-0.0557779	2.30143e-05
hsa-miR-128-3p	0.518519	32.946	2.18234e-06	-0.0269649	0.000582236
hsa-miR-1283	0.666667	4.31078	0.0606981	-0.00864828	1.20842e-05
hsa-miR-1285-5p	1	21.8085	0.0187636	-0.0225101	0.0147069
hsa-miR-1287-5p	0.425926	45.1129	0.000215073	-0.0433753	0.000831347
hsa-miR-129-2-3p	0.592593	20.768	0.00307938	-0.0280289	4.41683e-05
hsa-miR-1290	0.981481	28.2885	0.0183336	-0.0209734	0.0898535
hsa-miR-1295a	0.5	61.4978	0.00101863	-0.00853679	0.692549
hsa-miR-1296-3p	0.740741	48.9213	0.00542848	-0.0121235	0.539139
hsa-miR-1297	0.259259	13.1359	0.539521	-0.020868	0.327072
hsa-miR-1305	0.981481	29.6666	0.08123	-0.0428931	0.00909056
hsa-miR-1307-3p	0.574074	35.7358	0.00282967	-0.0214331	0.13635
hsa-miR-130a-3p	0.962963	14.9845	0.0255739	-0.0217275	0.00023469
hsa-miR-130b-3p	0.87037	20.0379	0.0011758	-0.0290064	1.05369e-07
hsa-miR-132-3p	0.944444	30.4435	1.35308e-05	-0.0234604	0.00202517
hsa-miR-1323	0.925926	68.6023	1.49995e-09	-0.0449171	0.000300884
hsa-miR-135a-5p	0.907407	20.7189	9.56262e-06	-0.0171546	0.000905337
hsa-miR-140-5p	0.407407	23.6281	0.000647098	-0.01977	0.0104752
hsa-miR-141-3p	1	18.6396	2.88179e-05	-0.0156141	0.00217198
hsa-miR-142-3p	0.833333	11.0274	0.0195946	-0.0111892	0.0123622
hsa-miR-143-3p	0.833333	30.8218	0.0195185	-0.0394363	0.000944513
hsa-miR-145-5p	0.203704	-0.361977	0.976671	-0.00741077	0.573502
hsa-miR-146a-5p	0.962963	18.1651	9.03022e-05	-0.0194004	2.50433e-05
hsa-miR-146b-5p	1	16.353	7.24418e-05	-0.0150582	0.000755196
hsa-miR-148a-3p	1	20.9693	4.31914e-07	-0.019828	3.11688e-05
hsa-miR-148b-3p	1	24.7228	3.65804e-07	-0.0221338	0.000134515
hsa-miR-150-5p	0.5	30.3942	5.98833e-05	-0.0273717	0.000258318
hsa-miR-151a-3p	0.37037	29.2803	0.00034855	-0.0281205	0.00200954
hsa-miR-151a-5p	0.666667	21.9389	0.000206961	-0.022103	0.000126654
hsa-miR-152-3p	0.907407	20.2204	4.51922e-05	-0.0182394	0.000227302
hsa-miR-1537-3p	0.296296	34.5322	3.03097e-05	-0.0137599	0.148003
hsa-miR-155-5p	0.925926	32.4057	0.00622411	-0.0483308	2.30535e-06
hsa-miR-15a-5p	0.981481	21.0558	0.000206253	-0.0205763	0.000671542
hsa-miR-15b-5p	1	20.4997	0.000766211	-0.0207023	0.00100974
hsa-miR-16-5p	1	14.2632	6.57628e-05	-0.0140653	0.000147852
hsa-miR-181a-2-3p	0.203704	63.2668	3.35089e-05	-0.0083478	0.639124
hsa-miR-181a-3p	0.888889	37.1377	7.26923e-05	-0.0380355	3.54889e-05
hsa-miR-181a-5p	1	21.0066	0.00080235	-0.0282872	7.5885e-06
hsa-miR-181b-5p+hsa-miR-181d-5p	0.981481	22.0865	0.000991927	-0.0354012	3.18653e-07
hsa-miR-181c-5p	0.314815	26.9455	0.00162668	-0.023266	0.0108265
hsa-miR-181d-3p	0.555556	47.8966	0.00313858	0.00301012	0.878732
hsa-miR-182-5p	0.87037	17.8118	0.000182667	-0.0211495	2.74287e-05
hsa-miR-1827	0.351852	13.6855	0.467963	-0.027252	0.179671
hsa-miR-183-5p	1	27.3626	8.56753e-06	-0.0310278	5.02755e-06
hsa-miR-184	0.518519	59.1094	0.000105876	-0.0143966	0.395697
hsa-miR-185-5p	0.981481	33.3227	8.12229e-07	-0.0214042	0.00748577
hsa-miR-186-5p	1	23.9906	0.000108975	-0.0214285	0.000410992
hsa-miR-187-3p	0.962963	40.4083	1.01264e-05	-0.0343793	0.000599624
hsa-miR-18a-5p	0.851852	29.996	1.36434e-05	-0.0140845	0.0799313
hsa-miR-190a-3p	0.703704	41.5373	0.000990088	-0.0467143	0.000138372
hsa-miR-190a-5p	0.925926	28.1857	0.000289888	-0.0279932	0.000723318
hsa-miR-191-5p	1	18.8292	1.36064e-05	-0.0159457	0.000996988
hsa-miR-1915-3p	0.462963	11.7056	0.0344648	-0.0167638	0.00160302
hsa-miR-193a-3p	0.981481	13.6929	0.000414603	-0.0193248	4.8177e-08
hsa-miR-193a-5p+hsa-miR-193b-5p	0.574074	24.155	0.000498928	1.97606e-05	0.998155
hsa-miR-193b-3p	1	14.5529	0.00149408	-0.0205359	2.75335e-07
hsa-miR-194-5p	0.296296	29.2919	0.00212269	-0.0386207	9.26596e-06
hsa-miR-195-5p	0.851852	23.7722	1.91825e-06	-0.0178779	0.00176143
hsa-miR-196a-5p	0.981481	37.0887	0.00106481	-0.0321897	0.00538908
hsa-miR-197-3p	0.611111	22.0858	0.00330468	-0.0208807	0.00827696
hsa-miR-197-5p	0.462963	32.6249	0.0595814	0.00168943	0.928293
hsa-miR-1972	0.814815	14.326	0.0259137	-0.00864297	0.238054
hsa-miR-1973	0.407407	58.5782	1.16555e-05	-0.0132448	0.443606
hsa-miR-199a-3p+hsa-miR-199b-3p	0.611111	64.1448	1.09159e-06	-0.033872	0.0232003
hsa-miR-199a-5p	0.592593	51.8356	0.000826154	-0.0117726	0.518174
hsa-miR-199b-5p	0.462963	52.294	4.34415e-05	-0.0176672	0.231945
hsa-miR-19a-3p	1	19.7233	4.01e-06	-0.0169383	0.000189001
hsa-miR-19b-3p	1	17.0836	5.61856e-06	-0.0157692	9.10326e-05
hsa-miR-200a-3p	1	21.6844	4.70377e-06	-0.0187688	0.000455861
hsa-miR-200b-3p	1	22.5715	3.6747e-05	-0.0154923	0.0136526
hsa-miR-200c-3p	1	19.822	0.00151213	-0.0203826	0.00224225
hsa-miR-203a-3p	0.537037	30.7547	0.00347139	-0.0262546	0.0156988
hsa-miR-203a-5p	0.518519	60.4634	8.41697e-05	-0.0118171	0.519739
hsa-miR-205-5p	0.981481	23.0799	0.000227831	-0.0198407	0.00404132
hsa-miR-206	0.555556	61.3563	2.85616e-05	-0.0444783	0.00434889
hsa-miR-208b-3p	0.666667	70.6037	1.0153e-05	0.00265106	0.896677
hsa-miR-20a-5p+hsa-miR-20b-5p	0.981481	17.0584	5.75044e-05	-0.0157475	0.00118033
hsa-miR-21-5p	1	18.519	1.92241e-05	-0.0150166	0.00113181
hsa-miR-210-3p	0.62963	38.3561	4.11223e-05	-0.0223065	0.0337426
hsa-miR-2116-5p	0.240741	35.057	0.00624612	-0.0528757	9.80039e-07
hsa-miR-2117	0.37037	22.6824	0.0340566	-0.0271395	0.0117125
hsa-miR-212-3p	0.240741	73.5923	0.00261148	-0.0549505	0.0511581
hsa-miR-216a-5p	0.333333	33.9162	0.0224091	-0.045508	0.00289529
hsa-miR-216b-5p	0.722222	62.2707	0.0020709	-0.0708884	0.000108683
hsa-miR-218-5p	0.740741	27.1973	4.27361e-05	-0.0225318	0.00394349
hsa-miR-219a-5p	0.888889	27.792	0.0020286	-0.0421142	9.02098e-07
hsa-miR-22-3p	1	21.2463	4.10211e-05	-0.0262258	2.06851e-07
hsa-miR-222-3p	1	17.9331	0.000233885	-0.0166015	0.00282019
hsa-miR-223-3p	1	10.8373	0.00249162	-0.00872334	0.017484
hsa-miR-224-5p	0.259259	27.5369	0.00108393	-0.0260668	0.00352767
hsa-miR-23a-3p	1	25.144	3.25739e-06	-0.0227925	0.000119742
hsa-miR-23b-3p	0.888889	50.8301	4.0889e-05	-0.03002	0.030254
hsa-miR-24-3p	0.981481	19.247	0.000511558	-0.0263136	6.83818e-08
hsa-miR-25-3p	1	22.1455	8.0262e-07	-0.0189337	0.000421767
hsa-miR-25-5p	0.407407	51.8593	0.00140238	-0.00203503	0.908877
hsa-miR-26a-5p	1	17.2031	0.00787913	-0.0319765	1.53905e-08
hsa-miR-26b-5p	1	21.8376	0.00016112	-0.020051	0.00145556
hsa-miR-27a-3p	0.37037	49.1438	1.10601e-05	-0.0139627	0.308773
hsa-miR-27b-3p	0.851852	27.4634	1.12453e-05	-0.0213902	0.00179371
hsa-miR-28-3p	1	32.5414	0.000391739	-0.0335935	0.000537535
hsa-miR-28-5p	1	22.4358	0.00152118	-0.0266153	0.000151904
hsa-miR-299-3p	0.722222	28.8016	8.56552e-07	-0.0238686	0.000103
hsa-miR-299-5p	0.388889	57.8954	8.67196e-05	-0.0183775	0.318507
hsa-miR-29a-3p	1	16.6081	2.12448e-05	-0.0131698	0.00169409
hsa-miR-29b-3p	1	20.4507	0.000595052	-0.022316	0.00029998
hsa-miR-29c-3p	1	20.1874	6.19272e-06	-0.0135894	0.00819597
hsa-miR-301a-3p	0.814815	60.6964	1.49697e-08	-0.0320818	0.0132171
hsa-miR-301a-5p	0.296296	32.7259	0.0385102	-0.00720212	0.695306
hsa-miR-301b-5p	0.481481	64.2269	0.000113994	-0.00258611	0.901998
hsa-miR-302b-3p	0.333333	7.11756	0.745384	-0.0428595	0.0614207
hsa-miR-302d-3p	1	-44.9401	0.0434179	0.00907993	0.689245
hsa-miR-302f	0.333333	38.8347	0.000756777	-0.0390287	0.00239967
hsa-miR-30a-3p	0.962963	33.9047	2.36571e-06	-0.0312796	7.51792e-05
hsa-miR-30a-5p	1	20.2842	3.46495e-05	-0.0176951	0.000833276
hsa-miR-30b-5p	1	15.9293	0.00121447	-0.0244904	1.17477e-06
hsa-miR-30c-5p	0.981481	18.4251	6.21593e-05	-0.019015	0.00011303
hsa-miR-30d-5p	1	21.9443	0.000101119	-0.0195696	0.00262385
hsa-miR-30e-3p	0.981481	32.1751	9.09838e-05	-0.0343603	5.84285e-05
hsa-miR-30e-5p	1	21.0475	4.99849e-05	-0.0200301	0.000143233
hsa-miR-3144-3p	1	54.5817	0.0914526	-0.0686476	0.031595
hsa-miR-3147	0.351852	51.509	0.00218372	-0.0164155	0.401345
hsa-miR-3151-5p	0.37037	26.4403	0.0069448	-0.0409213	2.39116e-05
hsa-miR-3158-3p	0.944444	8.77919	0.124096	-0.0111226	0.0531883
hsa-miR-3161	0.814815	22.0066	0.0015683	-0.031592	2.15492e-06
hsa-miR-32-5p	1	23.9322	9.68112e-05	-0.0224546	0.000952636
hsa-miR-320a	0.388889	26.8617	0.00496768	-0.0392816	1.31698e-05
hsa-miR-320d	0.277778	20.0195	0.110623	-0.0438107	0.000208142
hsa-miR-320e	1	4.76129	0.295182	-0.0107903	0.0124579
hsa-miR-324-3p	0.796296	61.8745	6.24914e-06	-0.0217601	0.165396
hsa-miR-324-5p	0.722222	23.9877	7.6003e-07	-0.02198	5.45576e-05
hsa-miR-331-3p	0.240741	21.1358	0.0186836	-0.0229568	0.0217666
hsa-miR-335-5p	1	19.6854	1.4731e-05	-0.019503	4.99571e-05
hsa-miR-337-3p	0.240741	52.8564	0.00015956	-0.000439504	0.980191
hsa-miR-337-5p	0.203704	44.0096	0.00674379	-0.0172498	0.345939
hsa-miR-33a-5p	0.611111	22.0332	0.00205704	-0.0238292	0.00207435
hsa-miR-33b-5p	0.648148	64.9105	4.43648e-05	1.99247e-05	0.999211
hsa-miR-340-5p	1	21.0543	0.000176361	-0.0229906	0.000146326
hsa-miR-342-3p	1	21.0018	0.000257395	-0.0320447	2.33381e-08
hsa-miR-34a-5p	0.981481	27.1967	0.00010208	-0.0189492	0.016542
hsa-miR-361-3p	0.722222	24.9663	9.12722e-05	-0.0219992	0.00151617
hsa-miR-361-5p	0.962963	23.3065	1.87238e-05	-0.0213209	0.000547037
hsa-miR-3613-3p	0.481481	67.7101	2.67958e-05	-0.00540973	0.782027
hsa-miR-3614-5p	0.611111	51.2479	0.00310085	0.00298735	0.87734
hsa-miR-362-3p	0.796296	25.2553	3.31536e-05	-0.029548	1.34553e-07
hsa-miR-362-5p	0.425926	73.8133	4.53606e-05	-0.0389758	0.0485105
hsa-miR-363-3p	0.314815	57.7049	0.000117289	-0.0308966	0.0484962
hsa-miR-365a-3p+hsa-miR-365b-3p	1	19.6563	3.81357e-06	-0.019023	0.000126036
hsa-miR-369-3p	0.648148	65.2741	0.000253695	-0.0335974	0.0980102
hsa-miR-370-3p	0.203704	43.3047	0.00178891	-0.0152975	0.315529
hsa-miR-374a-5p	1	19.9119	0.00256517	-0.022455	0.0015462
hsa-miR-374b-5p	0.981481	20.7913	0.000388916	-0.0215199	0.000447757
hsa-miR-375	0.87037	16.3141	0.00044334	-0.00779116	0.155284
hsa-miR-376a-3p	0.944444	43.8037	0.0397142	-0.0680258	0.00128038
hsa-miR-378d	0.962963	41.693	0.000979489	-0.0439175	0.000412739
hsa-miR-378e	1	15.2568	0.237153	-0.0392587	0.000597322
hsa-miR-378f	0.333333	68.5699	1.61941e-05	-0.0504771	0.00395217
hsa-miR-378g	1	23.7305	0.00164548	-0.0368406	8.95605e-08
hsa-miR-378h	0.981481	53.309	0.00091008	-0.0404845	0.0146051
hsa-miR-378i	1	21.4969	0.000954798	-0.032577	2.24824e-07
hsa-miR-379-5p	1	50.3769	0.00404969	-0.0567666	0.00162793
hsa-miR-411-5p	0.981481	38.6786	0.00347907	-0.0412307	0.002376
hsa-miR-421	0.925926	33.4803	0.000205585	-0.0344222	0.000108315
hsa-miR-423-3p	0.981481	28.6433	0.000210884	-0.0364675	1.47835e-06
hsa-miR-423-5p	1	18.9761	0.00906833	-0.038258	5.64431e-10
hsa-miR-425-5p	0.555556	21.3001	0.000228825	-0.0195183	0.00209522
hsa-miR-4284	0.222222	33.0674	0.00209989	-0.0256044	0.0164312
hsa-miR-4286	1	24.5681	0.00210986	-0.0221019	0.00731154
hsa-miR-429	1	19.1383	5.23801e-05	-0.0220603	2.10702e-05
hsa-miR-4443	0.574074	30.2528	0.072172	-0.0604843	0.000194448
hsa-miR-4454+hsa-miR-7975	1	17.5328	0.00339004	-0.0360195	3.10119e-13
hsa-miR-4461	0.222222	35.6863	0.000276015	-0.0296938	0.00282079
hsa-miR-448	0.703704	71.5428	0.000146688	-0.0290766	0.154037
hsa-miR-4485-3p	0.407407	41.9402	0.000383093	-0.0154005	0.240426
hsa-miR-4488	1	9.96166	0.000511717	-0.0115248	0.000103556
hsa-miR-4516	1	9.28605	0.0814829	-0.0177856	0.00052425
hsa-miR-4531	0.407407	34.8722	0.04375	-0.0466185	0.00591531
hsa-miR-4532	0.796296	8.90455	0.0180237	-0.0111095	0.00438478
hsa-miR-4536-3p	0.333333	46.2221	0.00564085	-0.0124668	0.508113
hsa-miR-4536-5p	0.796296	21.0251	0.160663	-0.0329178	0.0289749
hsa-miR-454-3p	0.666667	62.3289	1.13445e-05	-0.0279656	0.0978528
hsa-miR-4647	0.314815	50.3781	0.000195186	-0.0280136	0.043213
hsa-miR-484	0.851852	20.1903	0.00413992	-0.0257794	5.85899e-05
hsa-miR-487a-3p	0.685185	55.217	0.000136147	-0.0280995	0.0754499
hsa-miR-493-3p	0.666667	21.8777	0.0232943	-0.0465473	4.69314e-08
hsa-miR-494-3p	1	12.7081	0.00270282	-0.0205228	1.31859e-06
hsa-miR-496	0.462963	31.6037	0.0123827	-0.0306478	0.0214835
hsa-miR-497-5p	1	21.2774	1.64649e-05	-0.0177991	0.000354203
hsa-miR-498	0.87037	63.6545	3.86625e-05	-0.046414	0.00231861
hsa-miR-499a-5p	0.981481	28.7946	0.000372202	-0.0157605	0.106985
hsa-miR-5001-5p	0.314815	49.1608	0.00182215	-0.00413074	0.812029
hsa-miR-5010-3p	0.240741	49.8272	6.72992e-05	-0.00928925	0.548968
hsa-miR-502-5p	0.907407	27.6919	0.018109	-0.0261145	0.0185242
hsa-miR-510-3p	0.222222	52.6119	0.00032377	-0.000914448	0.959006
hsa-miR-511-5p	1	24.6388	0.000294746	-0.0265313	0.000263805
hsa-miR-512-5p	0.666667	78.709	2.38265e-06	-0.0148658	0.465546
hsa-miR-513a-3p	0.518519	55.8637	3.94861e-05	-0.0256213	0.113912
hsa-miR-514b-5p	0.611111	55.6781	5.78821e-05	-0.0108803	0.505304
hsa-miR-517a-3p	0.314815	31.4163	0.00523534	-0.0263701	0.0197949
hsa-miR-517c-3p+hsa-miR-519a-3p	0.962963	19.3151	0.00153081	-0.0165165	0.0101806
hsa-miR-5196-3p+hsa-miR-6732-3p	0.296296	35.8468	0.000102189	-0.0389947	1.13266e-05
hsa-miR-519c-3p	0.37037	50.7533	9.6169e-05	-0.00452517	0.777901
hsa-miR-520h	0.833333	26.7131	0.0074796	-0.0389019	2.55405e-05
hsa-miR-521	0.388889	32.4635	0.000453441	-0.0145166	0.200695
hsa-miR-522-3p	0.740741	25.2397	0.0010037	-0.0122006	0.171718
hsa-miR-525-5p	0.648148	60.5909	1.62076e-05	-0.0216184	0.213295
hsa-miR-526a+hsa-miR-518c-5p+hsa-miR-518d-5p	0.592593	13.6274	0.614939	0.00496966	0.863213
hsa-miR-532-3p	0.611111	54.7602	6.66931e-05	-0.00133537	0.94042
hsa-miR-539-5p	0.481481	24.0734	0.0179606	-0.0512177	3.22689e-10
hsa-miR-542-5p	0.259259	37.7857	0.000216878	-0.0224856	0.0593816
hsa-miR-543	0.907407	62.2505	0.00115446	-0.000356839	0.987242
hsa-miR-548a-5p	0.888889	76.9221	9.67113e-05	-0.0106354	0.661131
hsa-miR-548aa+hsa-miR-548t-3p	0.611111	26.269	0.01093	-0.0352128	0.00129531
hsa-miR-548ah-5p	0.740741	43.3812	0.0166365	-0.0501665	0.0103727
hsa-miR-548ar-3p	0.240741	43.9236	0.00336905	-0.00829002	0.627114
hsa-miR-548ar-5p	1	43.5896	0.140807	-0.0696715	0.0272188
hsa-miR-548d-3p	0.425926	39.3126	0.000664404	-0.0407719	0.000464297
hsa-miR-548e-5p	0.833333	68.5148	0.000235561	-0.00559568	0.800017
hsa-miR-548g-3p	0.203704	52.1334	0.000997914	-0.0171658	0.293514
hsa-miR-548j-3p	0.388889	54.2169	0.0054995	-0.0477452	0.0268132
hsa-miR-548m	0.388889	61.1027	0.000258794	0.0119627	0.552312
hsa-miR-548n	0.333333	35.1324	0.000875032	-0.0314449	0.00350665
hsa-miR-548q	0.648148	35.4408	0.000994974	-0.0305111	0.00427092
hsa-miR-548v	0.666667	86.4141	1.21501e-05	-0.0591314	0.00618109
hsa-miR-548y	0.722222	61.6785	0.00077067	-0.000749478	0.972367
hsa-miR-548z+hsa-miR-548h-3p	0.537037	14.8119	0.0943988	-0.0108035	0.265895
hsa-miR-551b-3p	0.203704	71.2298	0.000237948	-0.0296334	0.179464
hsa-miR-556-5p	0.444444	41.8159	0.0185699	-0.0398503	0.0181496
hsa-miR-567	0.425926	22.5237	0.00735054	-0.0387984	7.66994e-06
hsa-miR-570-3p	0.740741	37.5117	0.00453329	-0.0534627	1.59594e-06
hsa-miR-574-3p	0.981481	17.7848	0.00140188	-0.0161975	0.00462928
hsa-miR-574-5p	1	36.3766	0.00186575	-0.0401096	0.000686585
hsa-miR-575	1	16.371	0.00235243	-0.0293536	5.7723e-09
hsa-miR-576-3p	0.203704	55.4449	0.00102055	-0.00647067	0.744881
hsa-miR-577	0.388889	37.2458	0.000291459	-0.0328573	0.00247621
hsa-miR-578	0.203704	27.4703	0.00208654	-0.0321886	0.000185373
hsa-miR-579-3p	0.648148	3.27876	0.0201753	-0.00441442	0.0004804
hsa-miR-582-5p	0.5	55.7618	3.22737e-05	-0.021193	0.16386
hsa-miR-584-3p	0.722222	44.0425	0.0161316	-0.00751918	0.711964
hsa-miR-585-3p	0.962963	71.5497	0.000254518	-0.0189652	0.405233
hsa-miR-587	0.611111	64.233	0.000130536	-0.0462197	0.0195576
hsa-miR-590-5p	0.981481	24.8076	2.31884e-05	-0.0250922	0.000280586
hsa-miR-593-3p	0.277778	29.234	0.0792822	-0.057003	0.000537338
hsa-miR-597-5p	0.722222	45.4309	0.00271069	-0.023199	0.163421
hsa-miR-598-3p	0.981481	45.1431	7.32387e-07	-0.0362922	0.000131677
hsa-miR-601	0.518519	7.99288	0.336258	-0.0243035	0.00255106
hsa-miR-603	0.87037	44.3548	0.00251468	-0.0617316	7.03928e-07
hsa-miR-607	0.62963	73.4424	5.80234e-05	-0.0185467	0.415806
hsa-miR-612	1	-36.659	0.164889	-0.00541958	0.839074
hsa-miR-615-3p	0.240741	61.7289	8.28676e-05	-0.0207389	0.245181
hsa-miR-626	0.592593	53.5148	0.000148765	0.00418567	0.805115
hsa-miR-627-3p	0.259259	50.2328	0.000194649	-0.0387118	0.00970019
hsa-miR-627-5p	1	44.1627	2.66752e-05	-0.0458773	1.45165e-06
hsa-miR-629-5p	0.351852	25.979	0.0339012	-0.0366386	0.0020144
hsa-miR-630	1	7.08355	0.207587	-0.00939238	0.121564
hsa-miR-639	0.314815	55.2673	3.51473e-05	-0.00677592	0.67609
hsa-miR-640	0.555556	23.9322	0.228281	-0.047848	0.0161907
hsa-miR-642a-3p	0.388889	10.3287	0.189815	-0.0254508	0.00106519
hsa-miR-642a-5p	0.259259	47.0295	0.000524926	-0.000434647	0.979653
hsa-miR-644a	0.666667	20.8708	0.224922	-0.0565602	0.00018907
hsa-miR-649	0.592593	42.9186	0.00530565	-0.0287731	0.0737801
hsa-miR-652-3p	0.259259	24.1631	0.00690296	-0.0200579	0.0261834
hsa-miR-656-3p	0.537037	47.3604	0.0194728	-0.0491282	0.0189401
hsa-miR-660-3p	0.981481	76.1956	4.60859e-06	-0.0184187	0.372505
hsa-miR-660-5p	0.981481	28.7096	2.26547e-05	-0.0269035	0.000235242
hsa-miR-664a-3p	0.962963	31.7005	0.00163249	-0.0258672	0.0150278
hsa-miR-764	0.407407	50.9434	0.00244837	-0.0133463	0.473521
hsa-miR-767-5p	0.407407	36.1353	0.029378	0.00460094	0.80944
hsa-miR-769-5p	0.407407	48.2064	0.000549362	-0.0418045	0.00342418
hsa-miR-802	0.351852	63.3709	3.12132e-06	-0.0175818	0.284556
hsa-miR-874-3p	0.537037	27.5651	0.0123125	-0.0279631	0.0137554
hsa-miR-874-5p	0.351852	27.8092	0.0162148	-0.0540248	6.79342e-07
hsa-miR-877-5p	0.740741	41.3795	0.00496459	-0.0599837	0.000141426
hsa-miR-885-5p	1	19.2051	0.000460617	-0.0262868	3.55966e-06
hsa-miR-887-5p	0.333333	53.5024	0.000297596	-0.0231057	0.157995
hsa-miR-888-5p	0.981481	40.881	0.00665789	-0.0210292	0.183061
hsa-miR-922	0.351852	46.1953	0.00610867	-0.00791489	0.686814
hsa-miR-92a-3p	0.851852	27.9146	0.000723741	-0.0295864	0.000834978
hsa-miR-93-5p	1	17.8341	5.70097e-05	-0.0175657	0.000108076
hsa-miR-933	0.37037	69.6305	1.49117e-05	-0.00568436	0.777169
hsa-miR-936	0.777778	18.2952	0.00194194	-0.0248699	7.15361e-06
hsa-miR-939-5p	0.333333	52.141	0.0020682	-0.026975	0.114535
hsa-miR-96-5p	0.759259	29.6245	0.0111562	-0.0349983	0.00222677
hsa-miR-98-5p	0.851852	19.4189	0.00200093	-0.0214299	0.00181671
hsa-miR-99a-5p	1	18.1563	0.00318641	-0.0188985	0.00356199
hsa-miR-99b-5p	1	21.4348	0.00366789	-0.0295338	1.53222e-05

## Sheet: Table S4
Table S4 Bivariate associations between measures of miRNA composition in plasma EVPs and categorical maternal and pregnancy factors
Maternal or Pregnancy Factor	n	Plasma Total Counts		Plasma Richness		Plasma Evenness
		Median [IQR]	P Value	Median [IQR]	P Value	Median [IQR]	P Value
Attained Education			0.115		0.564		0.065
High School Graduate or Less	47	18,478.80 [15,878.23, 22,370.81]		178.00 [137.50, 242.00]		0.93 [0.88, 0.96]
Some College	4	20,024.00 [19,413.26, 23,663.72]		198.00 [152.75, 261.25]		0.81 [0.79, 0.85]
College Graduate	3	23,557.67 [20,931.08, 29,755.50]		118.00 [91.50, 191.00]		0.92 [0.66, 0.92]
Marital Status			0.602		0.397		0.651
Single	45	18,756.63 [16,204.27, 23,372.08]		182.00 [139.00, 249.00]		0.93 [0.84, 0.96]
Married	9	18,847.04 [17,574.22, 19,542.02]		160.00 [125.00, 234.00]		0.93 [0.92, 0.94]
Parity at Plasma Collection		0.602	0.06	0.397	0.441	0.651	0.245
Nulliparous	23	17,574.22 [14,221.61, 19,711.71]		164.00 [123.50, 234.00]		0.92 [0.81, 0.95]
Parous	31	19,426.70 [17,679.23, 23,268.22]		182.00 [149.00, 242.00]		0.93 [0.89, 0.95]
BMI Derived Weight Status			0.918		0.784		0.974
< 18.5 kg/m2	3	16,554.76 [14,136.06, 22,451.76]		213.00 [170.50, 214.50]		0.92 [0.87, 0.93]
18.5 - 25 kg/m2	39	19,026.97 [16,057.42, 22,868.33]		169.00 [127.00, 242.00]		0.93 [0.83, 0.96]
> 25 kg/m2	12	18,633.58 [17,317.93, 22,148.12]		181.50 [157.50, 255.00]		0.93 [0.90, 0.94]
Infant Sex			0.23		0.258		0.508
Female	30	19,575.69 [16,507.81, 23,750.44]		194.50 [159.00, 247.75]		0.93 [0.85, 0.95]
Male	24	18,530.43 [16,082.34, 19,592.41]		155.00 [128.00, 237.00]		0.92 [0.85, 0.95]

## Sheet: Table S5
Table S5 Bivariate associations between measures of miRNA composition in milk EVPs and categorical maternal and pregnancy factors
Maternal or Pregnancy Factor	n	Milk Total Counts		Milk Richness		Milk Evenness
		Median [IQR]	P Value	Median [IQR]	P Value	Median [IQR]	P Value
Attained Education			0.272		0.307		0.453
High School Graduate or Less	47	213,197.90 [116,210.72, 332,699.35]		246.00 [214.50, 275.50]		0.61 [0.58, 0.64]
Some College	4	244,271.72 [191,217.24, 370,598.81]		206.00 [166.00, 240.25]		0.61 [0.58, 0.63]
College Graduate	3	132,066.84 [92,973.65, 155,911.94]		237.00 [199.00, 239.50]		0.67 [0.62, 0.70]
Marital Status			0.372		0.88		0.347
Single	45	197,276.29 [132,066.84, 346,494.46]		237.00 [205.00, 268.00]		0.60 [0.58, 0.64]
Married	9	229,403.60 [72,609.08, 259,139.84]		232.00 [218.00, 265.00]		0.62 [0.60, 0.65]
Parity at Milk Collection		0.372	0.042	0.88	0.132	0.347	0.358
Primiparous	23	260,396.76 [148,141.86, 412,901.43]		250.00 [229.00, 279.00]		0.60 [0.58, 0.64]
Multiparous	31	179,757.04 [97,363.30, 252,003.22]		233.00 [200.00, 259.00]		0.62 [0.59, 0.65]
BMI Derived Weight Status			0.042		0.145		0.09
< 18.5 kg/m2	3	171,600.37 [120,027.08, 211,284.48]		204.00 [198.50, 212.00]		0.63 [0.63, 0.66]
18.5 - 25 kg/m2	39	251,198.57 [152,087.42, 366,929.21]		247.00 [227.50, 268.00]		0.60 [0.58, 0.63]
> 25 kg/m2	12	128,274.48 [77,812.44, 191,761.74]		206.50 [176.50, 286.25]		0.65 [0.60, 0.66]
Infant Sex			0.065		0.109		0.321
Female	30	179,485.75 [111,974.41, 233,942.10]		233.50 [197.25, 258.00]		0.62 [0.58, 0.65]
Male	24	302,911.92 [139,600.04, 381,741.58]		250.50 [227.50, 279.25]		0.60 [0.56, 0.63]
Delivery Mode			0.161		0.441		0.046
Vaginal	14	192,399.14 [74,006.11, 257,154.52]		233.00 [199.75, 253.00]		0.64 [0.60, 0.66]
Cesarean Section	40	213,339.94 [141,097.09, 364,659.03]		244.00 [209.50, 269.25]		0.60 [0.57, 0.64]

## Sheet: Table S6
Table S6 Sensitivity analysis of the association between time of day of plasma collection and plasma EVP miRNA composition with and without the exclusion of ever smokers (n = 2) and particpants who failed to report smoking history (n = 1), excluding participants diagnosed with gestational diabetes (GDM; n = 3), and excluding participants diagnosed with preeclampsia (n = 4)
	Full Cohort (n = 54)		Never Smokers Only (n = 51)		Excluding GDM (n = 51) a		Excluding Preeclampsia (n = 50) b
	Effect Size (95% CI) c	P Value	Effect Size (95% CI) c	P Value	Effect Size (95% CI) c	P Value	Effect Size (95% CI) c	P Value
Total EVP miRNA Counts d	0.234 (0.037, 0.430)	0.024	0.228 (0.022, 0.434)	0.035	0.246 (0.039, 0.452)	0.024	0.241 (0.026, 0.455)	0.033
Evenness	-0.093 (-0.148, -0.038)	0.002	-0.097 (-0.154, -0.039)	0.002	-0.088 (-0.145, -0.03)	0.005	-0.098 (-0.157, -0.038)	0.002
a Model is excludes participants diagnosed with gestational diabetes (GDM) during this pregnancy (n = 3)
b Model is excludes participants diagnosed with preeclampsia during this pregnancy (n = 4)
c Each miRNA composition measure was modeled separately as the dependent variable using linear regression. All models were adjusted for maternal age (continuous) and parity (binary).
d Effect sizes and 95% confidence intervals reflect the change in log2-transformed total EVP miRNA counts

## Sheet: Table S7
Table S7 Adjusted association between time of day of sample collection (12PM-6PM compared with 7AM-12PM) and the expression of evenness-associated EVP miRNA in plasma
a Indicates how EVP miRNA were treated. Continuous miRNA were modeled as log2-transformed continuous values using robust linear regression and binary miRNA were modeled as either above or below the limit of detection using robust logistic regression. All models are adjusted for maternal age and parity.
EVP miRNA	Model a	Effect Size (95% CI)	P Value	Q Value
hsa-miR-1262	Continuous	0.038 (-0.193, 0.269)	0.749616	0.952554
hsa-miR-197-5p	Continuous	-0.135 (-0.328, 0.057)	0.173662	0.952554
hsa-miR-200a-3p	Continuous	-0.052 (-0.254, 0.151)	0.618984	0.952554
hsa-miR-3614-5p	Continuous	0.066 (-0.192, 0.324)	0.617417	0.952554
hsa-miR-376a-3p	Continuous	0.067 (-0.171, 0.305)	0.582143	0.952554
hsa-miR-378g	Continuous	-0.025 (-0.276, 0.227)	0.848843	0.952554
hsa-miR-411-5p	Continuous	0.149 (-0.098, 0.396)	0.243226	0.952554
hsa-miR-448	Continuous	0.026 (-0.245, 0.297)	0.851106	0.952554
hsa-miR-4516	Continuous	0.684 (0.196, 1.173)	0.00839137	0.311713
hsa-miR-4647	Continuous	-0.142 (-0.401, 0.117)	0.288886	0.952554
hsa-miR-498	Continuous	0.165 (-0.139, 0.469)	0.292285	0.952554
hsa-miR-512-5p	Continuous	-0.048 (-0.282, 0.186)	0.68848	0.952554
hsa-miR-513a-3p	Continuous	0.007 (-0.268, 0.282)	0.961602	0.978657
hsa-miR-514b-5p	Continuous	-0.111 (-0.533, 0.311)	0.609285	0.952554
hsa-miR-519c-3p	Continuous	-0.116 (-0.522, 0.289)	0.576956	0.952554
hsa-miR-522-3p	Continuous	-0.032 (-0.327, 0.262)	0.830547	0.952554
hsa-miR-525-5p	Continuous	-0.14 (-0.4, 0.12)	0.296689	0.952554
hsa-miR-526a+hsa-miR-518c-5p+hsa-miR-518d-5p	Continuous	-0.005 (-0.222, 0.213)	0.967848	0.978657
hsa-miR-543	Continuous	0.099 (-0.118, 0.316)	0.376447	0.952554
hsa-miR-548a-5p	Continuous	0.067 (-0.111, 0.246)	0.46388	0.952554
hsa-miR-548ar-3p	Continuous	0.022 (-0.301, 0.344)	0.895385	0.952554
hsa-miR-548e-5p	Continuous	0.034 (-0.201, 0.27)	0.776168	0.952554
hsa-miR-548g-3p	Continuous	-0.019 (-0.322, 0.283)	0.900596	0.952554
hsa-miR-582-5p	Continuous	-0.081 (-0.385, 0.224)	0.60487	0.952554
hsa-miR-598-3p	Continuous	0.121 (-0.11, 0.351)	0.310702	0.952554
hsa-miR-607	Continuous	-0.121 (-0.384, 0.143)	0.374656	0.952554
hsa-miR-612	Continuous	0.21 (-0.506, 0.925)	0.568079	0.952554
hsa-miR-615-3p	Continuous	0.038 (-0.244, 0.319)	0.794661	0.952554
hsa-miR-627-5p	Continuous	0.14 (-0.086, 0.367)	0.229573	0.952554
hsa-miR-660-3p	Continuous	0.062 (-0.289, 0.414)	0.729803	0.952554
hsa-miR-664a-3p	Continuous	-0.088 (-0.449, 0.273)	0.636215	0.952554
hsa-miR-764	Continuous	-0.058 (-0.365, 0.249)	0.711544	0.952554
hsa-miR-767-5p	Continuous	-0.033 (-0.309, 0.244)	0.816381	0.952554
hsa-miR-95-3p	Continuous	-0.125 (-0.468, 0.218)	0.478683	0.952554
hsa-miR-1258	Binary	-0.894 (-2.034, 0.245)	0.123883	0.952554
hsa-miR-423-5p	Binary	1.711 (0.387, 3.035)	0.011335	0.311713
hsa-miR-4485-3p	Binary	-0.844 (-2.362, 0.674)	0.276046	0.952554
hsa-miR-4536-5p	Binary	0.805 (-0.36, 1.97)	0.175619	0.952554
hsa-miR-5001-5p	Binary	-0.248 (-1.404, 0.909)	0.674759	0.952554
hsa-miR-5010-3p	Binary	-0.189 (-1.362, 0.985)	0.752792	0.952554
hsa-miR-508-5p	Binary	0.466 (-0.671, 1.603)	0.422091	0.952554
hsa-miR-513b-5p	Binary	-0.078 (-1.214, 1.059)	0.893635	0.952554
hsa-miR-516b-5p	Binary	0.151 (-1.107, 1.408)	0.814436	0.952554
hsa-miR-563	Binary	0.017 (-1.243, 1.277)	0.978657	0.978657
hsa-miR-568	Binary	-0.478 (-1.826, 0.87)	0.486827	0.952554
hsa-miR-582-3p	Binary	0.569 (-0.747, 1.885)	0.39688	0.952554
hsa-miR-587	Binary	1.412 (0.211, 2.612)	0.0211885	0.388455
hsa-miR-593-3p	Binary	-0.085 (-1.221, 1.052)	0.884052	0.952554
hsa-miR-610	Binary	-0.229 (-1.498, 1.039)	0.723104	0.952554
hsa-miR-642a-5p	Binary	-0.372 (-1.485, 0.74)	0.511514	0.952554
hsa-miR-649	Binary	0.439 (-0.899, 1.777)	0.520245	0.952554
hsa-miR-761	Binary	0.993 (-0.371, 2.357)	0.153428	0.952554
hsa-miR-769-5p	Binary	-0.456 (-1.721, 0.809)	0.479904	0.952554
hsa-miR-877-5p	Binary	1.138 (-0.141, 2.416)	0.0811099	0.952554
hsa-miR-922	Binary	-0.585 (-1.719, 0.549)	0.311785	0.952554

## Sheet: Table S8
Table S8 Sensitivity analysis of predictors of milk EVP miRNA composition with and without the exclusion of ever smokers (n = 2) and particpants who failed to report smoking history (n = 1), excluding participants diagnosed with gestational diabetes (GDM; n = 3), and excluding participants diagnosed with preeclampsia (n = 4)
	Full Cohort (n = 54)		Never Smokers Only (n = 51)		Exluding GDM (n = 51) a		Excluding Preeclampsia (n = 50) b
	Effect Size (95% CI) c	P Value	Effect Size (95% CI) c	P Value	Effect Size (95% CI) c	P Value	Effect Size (95% CI) c	P Value
Total EVP miRNA Counts d
Parity
Primiparous	Ref.	Ref.	Ref.	Ref.	Ref.	Ref.	Ref.	Ref.
Multiparous	-0.526 (-1.032, -0.019)	0.047	-0.487 (-0.979, 0.004)	0.058	-0.524 (-1.064, 0.016)	0.063	-0.506 (-1.053, 0.04)	0.076
Pre-Pregnancy Weight Status
BMI 18.5 – 25 kg/m2	Ref.	Ref.	Ref.	Ref.	Ref.	Ref.	Ref.	Ref.
BMI > 25 kg/m2	-0.645 (-1.232, -0.058)	0.037	-0.545 (-1.158, 0.068)	0.089	-0.653 (-1.26, -0.046)	0.041	-0.688 (-1.338, -0.039)	0.044
Delivery Mode
Vaginal	Ref.	Ref.	Ref.	Ref.	Ref.	Ref.	Ref.	Ref.
Cesarean Section	-0.703 (-1.28, -0.125)	0.021	-0.695 (-1.258, -0.131)	0.02	-0.717 (-1.328, -0.106)	0.026	-0.707 (-1.314, -0.1)	0.027
Infant Age at Milk Collection (days)	-0.049 (-0.095, -0.004)	0.04	-0.039 (-0.083, 0.005)	0.087	-0.05 (-0.1, -0.001)	0.052	-0.047 (-0.094, 0)	0.057
Evenness
Delivery Mode
Vaginal	Ref.	Ref.	Ref.	Ref.	Ref.	Ref.	Ref.	Ref.
Cesarean Section	0.040 (0.009, 0.071)	0.015	0.044 (0.014, 0.073)	0.006	0.04 (0.007, 0.072)	0.021	0.046 (0.015, 0.077)	0.006
a Model is excludes participants diagnosed with gestational diabetes (GDM) during this pregnancy (n = 3)
b Model is excludes participants diagnosed with preeclampsia during this pregnancy (n = 4)
c Each miRNA composition measure was modeled separately as the dependent variable using linear regression. All models were adjusted for infant age at sample collection (continuous) gestational weight gain (continuous), parity (binary), infant sex (binary), and delivery mode (binary).
d Effect sizes and 95% confidence intervals reflect the change in log2-transformed total EVP miRNA counts

## Sheet: Table S9
Table S9 Covariate-adjusted association between delivery mode and evenness-associated EVP miRNA.
a Indicates how EVP miRNA were treated. Continuous miRNA were modeled as log2-transformed continuous values using robust linear regression and binary miRNA were modeled as either above or below the limit of detection using robust logistic regression.
b Effect size reflects cesarean relative to vaginal delivery. All models are adjusted for parity, infant sex, gestational weight gain, and infant age at sample collection.
EVP miRNA	Model a	Effect Size (95% CI) b	P Value	Q Value
hsa-let-7b-5p	Continuous	-0.679 (-1.329, -0.028)	0.0464105	0.0714722
hsa-let-7i-5p	Continuous	-0.963 (-2.079, 0.152)	0.0968972	0.128639
hsa-miR-103a-3p	Continuous	-0.58 (-1.111, -0.048)	0.037716	0.0605027
hsa-miR-105-5p	Continuous	-0.725 (-1.505, 0.055)	0.0745715	0.102536
hsa-miR-106b-5p	Continuous	-1.033 (-1.685, -0.38)	0.00321379	0.0274957
hsa-miR-1234-3p	Continuous	-0.605 (-1.431, 0.221)	0.157518	0.185127
hsa-miR-1283	Continuous	-1.715 (-3.905, 0.475)	0.131343	0.165794
hsa-miR-130b-3p	Continuous	-0.737 (-1.328, -0.146)	0.0182839	0.0512763
hsa-miR-146a-5p	Continuous	-1.028 (-1.744, -0.311)	0.00713202	0.036611
hsa-miR-148a-3p	Continuous	-1 (-1.865, -0.135)	0.0280777	0.0556883
hsa-miR-148b-3p	Continuous	-0.769 (-1.491, -0.047)	0.0421416	0.0662225
hsa-miR-151a-5p	Continuous	-1.034 (-1.641, -0.428)	0.00162135	0.0249687
hsa-miR-155-5p	Continuous	-0.391 (-0.7, -0.083)	0.0165311	0.0512763
hsa-miR-16-5p	Continuous	-1.389 (-2.438, -0.341)	0.012443	0.0456244
hsa-miR-181a-3p	Continuous	-0.529 (-0.824, -0.235)	0.000952754	0.0249687
hsa-miR-181a-5p	Continuous	-0.757 (-1.361, -0.152)	0.0177956	0.0512763
hsa-miR-181b-5p+hsa-miR-181d-5p	Continuous	-0.685 (-1.26, -0.111)	0.0236313	0.0548459
hsa-miR-182-5p	Continuous	-1.036 (-1.859, -0.213)	0.0172793	0.0512763
hsa-miR-183-5p	Continuous	-0.894 (-1.515, -0.272)	0.00703387	0.036611
hsa-miR-190a-3p	Continuous	-0.474 (-0.734, -0.213)	0.000840533	0.0249687
hsa-miR-193a-3p	Continuous	-1.556 (-2.501, -0.612)	0.00223862	0.0274957
hsa-miR-193b-3p	Continuous	-1.28 (-2.167, -0.393)	0.00678447	0.036611
hsa-miR-19b-3p	Continuous	-0.995 (-1.972, -0.017)	0.0519257	0.07689
hsa-miR-216b-5p	Continuous	-0.146 (-0.353, 0.061)	0.174351	0.200374
hsa-miR-219a-5p	Continuous	-0.426 (-0.848, -0.003)	0.054084	0.077993
hsa-miR-22-3p	Continuous	-0.94 (-1.676, -0.205)	0.0156914	0.0512763
hsa-miR-23a-3p	Continuous	-0.646 (-1.226, -0.067)	0.0337515	0.0578066
hsa-miR-24-3p	Continuous	-1.146 (-1.808, -0.483)	0.00140515	0.0249687
hsa-miR-26a-5p	Continuous	-0.612 (-1.167, -0.056)	0.0359257	0.0601365
hsa-miR-28-5p	Continuous	-0.759 (-1.302, -0.216)	0.00865432	0.0416489
hsa-miR-299-3p	Continuous	-0.5 (-1.115, 0.114)	0.117094	0.152818
hsa-miR-30a-3p	Continuous	-0.513 (-0.97, -0.056)	0.0326034	0.0578066
hsa-miR-30b-5p	Continuous	-1.036 (-1.962, -0.11)	0.0332565	0.0578066
hsa-miR-30c-5p	Continuous	-0.958 (-1.815, -0.102)	0.0332339	0.0578066
hsa-miR-30e-3p	Continuous	-0.655 (-1.068, -0.242)	0.00316297	0.0274957
hsa-miR-30e-5p	Continuous	-1.048 (-1.816, -0.28)	0.0101672	0.043493
hsa-miR-3161	Continuous	-0.714 (-1.288, -0.139)	0.0186459	0.0512763
hsa-miR-324-5p	Continuous	-0.753 (-1.42, -0.086)	0.0317371	0.0578066
hsa-miR-335-5p	Continuous	-0.939 (-1.747, -0.132)	0.0270129	0.0556883
hsa-miR-340-5p	Continuous	-0.793 (-1.448, -0.139)	0.0214761	0.0533438
hsa-miR-342-3p	Continuous	-0.987 (-1.566, -0.408)	0.0016192	0.0249687
hsa-miR-362-3p	Continuous	-0.753 (-1.366, -0.14)	0.0200216	0.0523615
hsa-miR-365a-3p+hsa-miR-365b-3p	Continuous	-1.089 (-1.926, -0.251)	0.0141515	0.0495301
hsa-miR-378g	Continuous	-0.704 (-1.224, -0.184)	0.0108012	0.0437733
hsa-miR-378i	Continuous	-0.775 (-1.296, -0.254)	0.00538107	0.0345285
hsa-miR-421	Continuous	-0.451 (-0.901, -0.002)	0.0546964	0.077993
hsa-miR-423-3p	Continuous	-0.524 (-1.004, -0.044)	0.0374172	0.0605027
hsa-miR-423-5p	Continuous	-0.675 (-1.24, -0.11)	0.0233764	0.0548459
hsa-miR-429	Continuous	-0.96 (-1.768, -0.151)	0.0242177	0.0548459
hsa-miR-4454+hsa-miR-7975	Continuous	-0.961 (-1.589, -0.333)	0.00428118	0.0329651
hsa-miR-4488	Continuous	-0.495 (-1.427, 0.437)	0.303221	0.315514
hsa-miR-484	Continuous	-0.345 (-0.933, 0.242)	0.255097	0.272812
hsa-miR-493-3p	Continuous	-0.541 (-0.946, -0.137)	0.0115807	0.0445856
hsa-miR-494-3p	Continuous	-1.283 (-2.086, -0.481)	0.00293957	0.0274957
hsa-miR-520h	Continuous	-0.337 (-0.718, 0.044)	0.0891538	0.120436
hsa-miR-570-3p	Continuous	-0.222 (-0.583, 0.139)	0.233632	0.260719
hsa-miR-575	Continuous	-1.033 (-1.725, -0.341)	0.00523848	0.0345285
hsa-miR-598-3p	Continuous	-0.475 (-0.863, -0.087)	0.0204006	0.0523615
hsa-miR-603	Continuous	-0.165 (-0.442, 0.112)	0.249801	0.272812
hsa-miR-627-5p	Continuous	-0.381 (-0.707, -0.055)	0.0262392	0.0556883
hsa-miR-877-5p	Continuous	-0.139 (-0.4, 0.121)	0.300069	0.315514
hsa-miR-885-5p	Continuous	-0.84 (-1.568, -0.112)	0.0282058	0.0556883
hsa-miR-93-5p	Continuous	-0.8 (-1.645, 0.045)	0.0695673	0.0973942
hsa-miR-936	Continuous	-0.758 (-1.437, -0.078)	0.0337831	0.0578066
hsa-miR-99b-5p	Continuous	-0.667 (-1.24, -0.094)	0.0270811	0.0556883
hsa-miR-1180-3p	Binary	-0.268 (-1.716, 1.179)	0.716208	0.725632
hsa-miR-125a-3p	Binary	-1.898 (-4.455, 0.659)	0.145771	0.181038
hsa-miR-128-1-5p	Binary	-0.454 (-1.737, 0.828)	0.487273	0.500267
hsa-miR-129-2-3p	Binary	-1.059 (-2.519, 0.401)	0.155191	0.185127
hsa-miR-194-5p	Binary	-1.436 (-3.289, 0.418)	0.129003	0.165553
hsa-miR-2116-5p	Binary	-1.204 (-3.171, 0.762)	0.229999	0.26044
hsa-miR-3151-5p	Binary	0.08 (-1.359, 1.52)	0.912846	0.912846
hsa-miR-320a	Binary	-0.951 (-2.581, 0.678)	0.252404	0.272812
hsa-miR-5196-3p+hsa-miR-6732-3p	Binary	-1.415 (-3.334, 0.504)	0.148386	0.18136
hsa-miR-539-5p	Binary	-1.036 (-2.477, 0.405)	0.15868	0.185127
hsa-miR-567	Binary	-2.809 (-4.937, -0.681)	0.00967001	0.043493
hsa-miR-874-5p	Binary	-1.871 (-3.725, -0.017)	0.0479418	0.0723827

## Sheet: Table S10
Table S10 Sensitivity analysis of delivery mode-associated (FDR < 0.05) milk EVP miRNA with and without the exclusion of ever smokers (n = 2) and particpants who failed to report smoking history (n = 1), excluding participants diagnosed with gestational diabetes (GDM; n = 3), and excluding participants diagnosed with preeclampsia (n = 4)
a Indicates how EVP miRNA were treated. Continuous miRNA were modeled as log2-transformed continuous values using robust linear regression and binary miRNA were modeled as either above or below the limit of detection using robust logistic regression.
b Model is excludes participants diagnosed with gestational diabetes (GDM) during this pregnancy (n = 3)
c Model is excludes participants diagnosed with preeclampsia during this pregnancy (n = 4)
d Effect size reflects cesarean relative to vaginal delivery. All models are adjusted for parity, infant sex, gestational weight gain, and infant age at sample collection.
EVP miRNA	Model a	Full Cohort (n = 54)		Never Smokers Only (n = 51)		Exluding GDM (n = 51) b		Excluding Preeclampsia (n = 50) c
		Effect Size (95% CI) d	P Value	Effect Size (95% CI) d	P Value	Effect Size (95% CI) d	P Value	Effect Size (95% CI) d	P Value
hsa-miR-106b-5p	Continuous	-1.033 (-1.685, -0.38)	0.00321379	-0.825 (-1.473, -0.176)	0.0164266	-0.973 (-1.704, -0.242)	0.0123319	-1.049 (-1.711, -0.387)	0.00330879
hsa-miR-146a-5p	Continuous	-1.028 (-1.744, -0.311)	0.00713202	-1.018 (-1.705, -0.331)	0.00566449	-1.056 (-1.826, -0.285)	0.0101257	-0.942 (-1.696, -0.188)	0.0183411
hsa-miR-151a-5p	Continuous	-1.034 (-1.641, -0.428)	0.00162135	-0.932 (-1.517, -0.347)	0.00311533	-1.049 (-1.709, -0.39)	0.00316188	-0.969 (-1.603, -0.335)	0.00449848
hsa-miR-16-5p	Continuous	-1.389 (-2.438, -0.341)	0.012443	-1.293 (-2.27, -0.315)	0.0128018	-1.32 (-2.375, -0.264)	0.0181925	-1.258 (-2.329, -0.187)	0.0261399
hsa-miR-181a-3p	Continuous	-0.529 (-0.824, -0.235)	0.000952754	-0.458 (-0.759, -0.157)	0.00455837	-0.533 (-0.845, -0.22)	0.00167488	-0.573 (-0.867, -0.28)	0.000402044
hsa-miR-183-5p	Continuous	-0.894 (-1.515, -0.272)	0.00703387	-0.754 (-1.406, -0.103)	0.0281615	-0.893 (-1.594, -0.191)	0.0163922	-0.909 (-1.514, -0.304)	0.00514391
hsa-miR-190a-3p	Continuous	-0.474 (-0.734, -0.213)	0.000840533	-0.443 (-0.71, -0.175)	0.0022398	-0.429 (-0.713, -0.146)	0.00482285	-0.457 (-0.722, -0.193)	0.00146755
hsa-miR-193a-3p	Continuous	-1.556 (-2.501, -0.612)	0.00223862	-1.39 (-2.344, -0.436)	0.00647622	-1.429 (-2.471, -0.387)	0.0100306	-1.522 (-2.499, -0.546)	0.00379763
hsa-miR-193b-3p	Continuous	-1.28 (-2.167, -0.393)	0.00678447	-1.146 (-2.038, -0.253)	0.0155184	-1.134 (-2.03, -0.239)	0.0168194	-1.259 (-2.218, -0.3)	0.0135124
hsa-miR-24-3p	Continuous	-1.146 (-1.808, -0.483)	0.00140515	-1.045 (-1.685, -0.404)	0.00255519	-1.157 (-1.839, -0.474)	0.00179654	-1.182 (-1.881, -0.483)	0.00184006
hsa-miR-28-5p	Continuous	-0.759 (-1.302, -0.216)	0.00865432	-0.716 (-1.213, -0.22)	0.00697726	-0.748 (-1.342, -0.155)	0.0172906	-0.732 (-1.324, -0.14)	0.0195992
hsa-miR-30e-3p	Continuous	-0.655 (-1.068, -0.242)	0.00316297	-0.564 (-0.973, -0.155)	0.00960437	-0.624 (-1.081, -0.166)	0.0105108	-0.624 (-1.004, -0.243)	0.00245797
hsa-miR-30e-5p	Continuous	-1.048 (-1.816, -0.28)	0.0101672	-0.858 (-1.601, -0.114)	0.0285851	-1.039 (-1.845, -0.232)	0.0152182	-1.022 (-1.886, -0.157)	0.0252625
hsa-miR-342-3p	Continuous	-0.987 (-1.566, -0.408)	0.0016192	-0.898 (-1.443, -0.353)	0.00231322	-0.93 (-1.55, -0.311)	0.00511287	-0.955 (-1.546, -0.364)	0.00280015
hsa-miR-365a-3p+hsa-miR-365b-3p	Continuous	-1.089 (-1.926, -0.251)	0.0141515	-0.992 (-1.862, -0.123)	0.0303422	-1.073 (-1.939, -0.206)	0.0193039	-1.107 (-2.053, -0.16)	0.0267503
hsa-miR-378g	Continuous	-0.704 (-1.224, -0.184)	0.0108012	-0.686 (-1.166, -0.207)	0.00742867	-0.667 (-1.184, -0.15)	0.0149622	-0.673 (-1.194, -0.152)	0.0149522
hsa-miR-378i	Continuous	-0.775 (-1.296, -0.254)	0.00538107	-0.732 (-1.234, -0.229)	0.00654819	-0.75 (-1.294, -0.205)	0.00981016	-0.764 (-1.339, -0.188)	0.0126568
hsa-miR-4454+hsa-miR-7975	Continuous	-0.961 (-1.589, -0.333)	0.00428118	-0.882 (-1.552, -0.213)	0.0131292	-0.94 (-1.617, -0.263)	0.00918188	-1.046 (-1.723, -0.368)	0.00414751
hsa-miR-493-3p	Continuous	-0.541 (-0.946, -0.137)	0.0115807	-0.505 (-0.886, -0.123)	0.0127382	-0.543 (-0.962, -0.125)	0.0143373	-0.562 (-0.991, -0.133)	0.0137525
hsa-miR-494-3p	Continuous	-1.283 (-2.086, -0.481)	0.00293957	-1.248 (-2.026, -0.47)	0.0029593	-1.19 (-2.069, -0.31)	0.0110589	-1.148 (-1.961, -0.334)	0.00827071
hsa-miR-575	Continuous	-1.033 (-1.725, -0.341)	0.00523848	-1.064 (-1.757, -0.371)	0.00426172	-1.011 (-1.752, -0.27)	0.0103602	-1.015 (-1.697, -0.333)	0.00552779
hsa-miR-567	Binary	-2.809 (-4.937, -0.681)	0.00967001	-2.709 (-4.818, -0.599)	0.0118531	-3.359 (-6.095, -0.623)	0.0161101	-2.594 (-4.704, -0.485)	0.0159355
